# Supplementary material for: Proteomic insights into broiler stress responses to LED lighting: Effects on liver proteome under neutral, cool, and warm spectra
Source: PLoS One. 2025 Jul 15;20(7):e0328279. doi: 10.1371/journal.pone.0328279 (PMC12262841; doi:10.1371/journal.pone.0328279)
Supplement: S1 Table — (XLSX) [file pone.0328279.s001.xlsx]

## Sheet: S1_Table
Uniprot acession	Protein description	∑Coverage % by amino acid	a)PSMs	b)Unique Peptides	c)MW [kDa]
F1NV02	Apolipoprotein B	26	512	101	523
A0A1D5NYG3	Uncharacterized protein	30	311	59	283.8
E1C2S1	Talin-1	27	322	55	271.7
A0A1D5P6Q5	Fatty acid synthase	25	251	48	274.6
Q90WF1	Filamin	26	260	34	272.8
A0A1D5P9F9	Uncharacterized protein	30	325	53	198.9
A0A1D5NW68	Serum albumin	48	369	27	64
A0A1D5P6F4	Uncharacterized protein	18	248	39	289.1
A0A1D5PSE5	ATP-citrate synthase	37	244	34	121.1
A0A3Q2TSP8	Uncharacterized protein	28	248	39	189.1
A0A3Q2UM65	Rib_recp_KP_reg domain-containing protein	36	202	33	116.7
A0A3Q2UDT6	Aminopeptidase puromycin sensitive	29	195	29	124.1
A0A1D5PXG2	Uncharacterized protein	42	216	30	91
A0A1L1RNS0	Alpha-enolase	57	270	20	48.9
Q7ZZK3	Alpha-1,4 glucan phosphorylase	39	204	27	98.5
A0A547	Trifunctional purine biosynthetic protein adenosine-3	33	214	30	106.5
F1P5J5	AA_TRNA_LIGASE_II_ALA domain-containing protein	34	216	33	106.9
A0A1D5PS29	Elongation factor 2	35	184	28	95.3
A0A1D5PPF8	Heat shock protein family A (Hsp70) member 4	42	174	24	94.2
F1NK40	Uncharacterized protein	21	139	27	163.2
A0A1L1RND0	Heat shock protein HSP 90-alpha	29	175	26	89.3
F1NCZ2	Rab GDP dissociation inhibitor	42	136	24	70.7
F1NW43	Pyruvate kinase	49	140	4	57.8
F1NKL4	Dynein cytoplasmic 1 heavy chain 1	8	133	29	532.8
A0A1D5NTV3	Uncharacterized protein	16	101	25	266.2
A0A3Q2U9P1	Peptidylprolyl isomerase	47	123	23	52.8
Q8JHF6	Pyruvate carboxylase	26	157	24	127.2
F1NIY2	Xanthine dehydrogenase/oxidase	20	188	25	149.4
F1NHL2	Cullin associated and neddylation dissociated 1	23	142	24	136.3
A0A3Q2U3B7	Spectrin alpha chain, non-erythrocytic 1	14	110	24	287.6
A0A1D5PE96	Uncharacterized protein	39	156	20	71.7
A0A1D5PPN9	Endoplasmin	33	118	24	91.5
A0A1D5NYB2	Polyadenylate-binding protein	34	140	22	70.8
A0A1D5PF87	Amylo-alpha-1, 6-glucosidase, 4-alpha-glucanotransferase	20	108	24	174.3
Q5ZHR4	Uncharacterized protein	39	165	24	77.5
A0A1D5P9V0	Pyruvate kinase	43	127	2	60.3
A0A1D5PWF8	6PF2K domain-containing protein	57	162	23	54.3
F1P1A5	Transketolase	36	129	19	68.4
F1NQZ9	Glutamate-cysteine ligase catalytic subunit	34	118	18	72.6
A0A1D5PQV0	Cytoplasmic aconitate hydratase	22	154	21	101.2
F1NMC3	Uncharacterized protein	27	147	23	100.2
F1NKB6	ATP-dependent 6-phosphofructokinase	32	135	23	85.1
A0A1D5PZJ4	T-complex protein 1 subunit theta	46	154	23	60.2
A0A3Q2TXL9	Stress induced phosphoprotein 1	44	173	27	62
F1NQD9	Radixin	39	157	15	68.6
A0A1D5NYK7	Moesin	36	168	17	68.3
F1NJC7	Retinal dehydrogenase 1	31	142	17	55.8
E1BYG4	Cystathionine beta-synthase	35	130	17	62.7
A0A1D5NV65	Uncharacterized protein	35	137	19	68
Q5ZLV5	M20_dimer domain-containing protein	50	105	20	53
Q5ZMM4	Catalase	39	118	18	60
A0A3Q2U676	Uncharacterized protein	32	121	18	70.8
A0A1D5PIZ1	Thimet oligopeptidase 1	34	150	22	78.3
H9KYX6	Uncharacterized protein	43	116	17	52.4
F1NUL9	Fibrinogen beta chain	43	85	17	55.3
F1NVF3	Uncharacterized protein	44	106	19	53.7
F1P298	Amidohydrolase domain containing 1	51	103	15	47.6
Q5ZKP8	Lysine--tRNA ligase	35	152	21	67.9
A0A3Q2U611	Arginyl aminopeptidase	22	121	18	102.2
Q4ADG4	Ovotransferrin	32	122	3	77.8
A0A1D5Q032	Adenylyl cyclase-associated protein	42	118	17	51
F1NYW8	Fumarylacetoacetase	37	100	13	46.5
E1BQC2	Ovotransferrin	29	112	2	83.4
Q7SX63	Heat shock protein 70	34	128	14	69.9
A0A1D5P2D5	Isoleucyl-tRNA synthetase	20	106	21	146.5
Q71SG2	Collapsin response mediator protein-2A	33	91	12	73.4
A0A1D5PU94	Uncharacterized protein	16	99	20	189.9
F1NE33	Formimidoyltransferase-cyclodeaminase	35	122	17	59.1
F1NUS2	Uncharacterized protein	25	110	22	95
A0A452J864	F-actin-capping protein subunit beta	50	91	13	29.3
Q5XKY5	Aminoimidazole-4-carboxamide ribonucleotidetransformylase/IMP cyclohydrolase	33	109	15	64.4
A0A1D5P8I7	Isocitrate dehydrogenase [NADP]	39	106	17	50.5
A0A1D5PAE8	Leukotriene A(4) hydrolase	34	106	21	76.6
A0A3Q2UNP2	1,4-alpha-glucan branching enzyme 1	28	125	19	81.9
F1NK38	T-complex protein 1 subunit eta	39	85	19	59.4
M1X8W0	MRC1L-A	16	73	20	166.3
Q5ZK20	Protein disulfide-isomerase A4	29	120	17	70.9
F1NW23	Clathrin heavy chain	13	54	15	191.5
A0A1L1RY04	ATP synthase subunit beta	31	98	15	68.4
Q802A0	Histidine ammonia-lyase	30	91	15	72.9
Q5F411	Uncharacterized protein	38	108	20	59.7
E1BU99	Beta-ureidopropionase 1	50	114	16	42.7
A0A1D5PG53	Triokinase and FMN cyclase	35	57	14	59
A0A1D5NXA6	Uncharacterized protein	24	97	15	72.5
E1BV78	Fibrinogen C-terminal domain-containing protein	45	96	16	49.9
Q5ZMG9	Uncharacterized protein	35	80	16	60.4
E1BVD1	Aldo_ket_red domain-containing protein	54	91	10	35.6
A0A1D5NT61	ELFV_dehydrog domain-containing protein	34	85	16	60.8
A0A1D5PKV6	Xylulokinase	34	106	15	58.3
A0A3Q2UAF0	Uncharacterized protein	45	105	15	46
Q5ZM75	AA_TRNA_LIGASE_II domain-containing protein	30	76	12	58.3
F1P4V1	Fibrinogen alpha chain	21	93	15	82.3
A0A1D5PRZ7	Uncharacterized protein	20	76	14	107.4
Q5ZJQ6	AA_TRNA_LIGASE_II domain-containing protein	39	82	16	57.2
Q5ZK08	AA_TRNA_LIGASE_II domain-containing protein	36	102	15	64.1
F6QGI8	FBPase domain-containing protein	32	73	16	51.8
A0A1D5PX97	AMP_N domain-containing protein	35	71	14	55.1
A0A1D6UPQ3	AA_TRNA_LIGASE_II domain-containing protein	24	89	13	90.6
A0A3Q2U398	Sulfotransferase	48	97	17	35.9
R4GM10	Fructose-bisphosphate aldolase	44	94	14	39.3
F1NRQ6	Uncharacterized protein	36	82	16	57.8
E1BXG9	Peptidylprolyl isomerase D	43	80	14	40.5
E1BU27	Aldo_ket_red domain-containing protein	41	91	16	49.5
Q9I8D6	T-complex protein 1 subunit delta	34	80	14	57.7
A0A1L1RRF3	Uncharacterized protein	10	71	15	216.7
A0A1D5PZ75	Sulfite oxidase	46	84	15	50.3
A0A1D5PV06	Protein disulfide-isomerase	32	99	17	57.4
A0A3Q2TU25	Dihydropyrimidine dehydrogenase [NADP(+)]	18	83	14	111.3
A0A1D5PMN7	Amidohydro-rel domain-containing protein	27	119	15	58
F1P0A1	X-prolyl aminopeptidase 1	30	68	15	70
E1BVT3	Malate dehydrogenase	53	100	14	35.6
F1NU17	Phosphoglycerate kinase	41	76	16	44.6
Q5ZJI7	Actin-related protein 2/3 complex subunit	46	80	12	41.7
F1NYB1	Tubulin beta chain	33	90	4	49.8
A0A3Q2UB37	Malic enzyme	27	99	17	72.7
F1NPG2	Isocitrate dehydrogenase [NADP]	25	123	13	46.6
A0A1L1RKY9	Caldesmon	30	94	13	60.1
A0A1D5PCD2	A2M_recep domain-containing protein	28	101	12	61
Q5ZMK9	PfkB domain-containing protein	47	56	16	40.1
A0A1D5P0A1	UTP--glucose-1-phosphate uridylyltransferase	28	48	12	56.8
A0A3Q2U679	Gephyrin	22	80	14	92.2
B3VE14	Inter-alpha inhibitor heavy chain 2	19	96	16	106.7
F1NYZ7	Chloride intracellular channel 4	55	71	10	28.5
F1P3I8	Amidophosphoribosyltransferase	22	86	12	56.2
E1BY36	Acetylserotonin O-methyltransferase like	27	78	12	70.2
A0A1D5PZ51	Amidohydro-rel domain-containing protein	27	70	8	70.7
A0A1D5P490	Eukaryotic translation initiation factor 4 gamma 1	11	57	14	182
F1NRI3	WD repeat-containing protein 1	30	115	18	66.5
A0A1D6UPS7	AB hydrolase-1 domain-containing protein	26	93	14	66.8
A0A1D5PUZ2	Uncharacterized protein	22	74	16	94
F1NVJ0	4-hydroxyphenylpyruvate dioxygenase	37	63	12	44.9
M9QWS9	Microsomal triglyceride transfer protein large subunit	18	55	13	99.9
A0A3Q2UEL1	Phosphopantothenoylcysteine synthetase	45	93	14	43.7
A0A1D5NWI2	Adenosylhomocysteinase	27	81	11	48.9
A0A1D5PVM5	Eukaryotic initiation factor 4A-II	43	102	15	44.7
F1NBX1	Regucalcin	45	60	11	33.2
Q5ZMW1	Aconitate hydratase, mitochondrial	21	62	13	85.6
A0A1D5PN54	ATP synthase subunit alpha	34	83	16	59.9
A0A1D5PTB3	Dihydrodiol dehydrogenase	39	80	15	42.6
F1NC26	Uncharacterized protein	23	71	12	94.7
Q5F406	PX domain-containing protein	29	99	12	58.4
Q90576	450 kDa protein (Fragment)	33	70	1	47.4
F1P4I0	PKS_ER domain-containing protein	44	74	9	35.3
A0A1D5PJR5	Uncharacterized protein	25	72	15	75.4
Q5ZIZ0	6-phosphogluconate dehydrogenase, decarboxylating	31	66	12	53.3
A0A1D5PU09	Fermitin family member 2	22	74	15	81.8
A0A3Q2U3Y5	PKS_ER domain-containing protein	34	53	3	43.1
A0A3Q2ULT4	AIRC domain-containing protein	15	69	13	116.8
F1NLE4	Glutathione synthetase	36	66	14	52.3
A0A3Q2UA96	T-complex protein 1 subunit gamma	25	101	15	68.7
A0A140T8G0	FABP domain-containing protein	61	228	8	14.2
F1P331	Aldo-keto reductase family 7 like (gene/pseudogene)	40	61	12	36.6
A0A1L1RLU1	Sulfotransferase	36	81	13	36.7
A0A3Q3A3B6	Actin-related protein 2	35	65	11	45.4
H9L3L2	Coatomer subunit alpha	13	58	13	138.4
F1NJU7	Tyrosine--tRNA ligase	25	79	13	60.1
A0A1D5P9U3	3-hydroxy-3-methylglutaryl coenzyme A synthase	41	54	13	60.2
E1BXS8	DLH domain-containing protein	36	64	10	28.2
A0A1D5P7K7	Septin-type G domain-containing protein	30	83	10	49.4
A0A3Q2U9K8	Phosphoenolpyruvate carboxykinase [GTP], mitochondrial	34	90	12	45.1
A0A1D5PFJ6	Heat shock cognate 71 kDa protein	21	104	6	70.3
Q58I02	Nicotinamide phosphoribosyltransferase	32	73	14	55.6
V9LU50	Carboxylic ester hydrolase (Fragment)	33	61	5	61.2
E1BR00	Adenylosuccinate lyase	31	58	1	54.6
A0A1D5PV36	Uncharacterized protein	33	61	8	52.4
E1BT93	Aldedh domain-containing protein	30	87	14	56.8
A0A3Q3AXP4	Vesicle amine transport 1	34	72	11	43.6
E1C4W4	Aldehyde dehydrogenase 7 family member A1	18	67	9	58
F1NLE7	Aminoacyl tRNA synthetase complex interacting multifunctional protein 1	50	73	14	34.7
E1BY44	TGc domain-containing protein	21	52	11	78.6
A0A3Q2U9E5	Hydrolase_4 domain-containing protein	43	58	10	34.5
E1C2I9	Leucyl-tRNA synthetase	13	74	13	134.2
A0A3Q2TUH0	Phos_pyr_kin domain-containing protein	33	69	8	34.9
A0A1L1RUF2	Uncharacterized protein	28	71	10	56.1
A0A1L1RMC0	Proteasome subunit alpha type	44	70	11	29.3
F1NQF4	Heme oxygenase 1	35	59	8	35.7
Q5U7A2	Adenylosuccinate lyase	31	59	1	54.6
Z4YJB8	Destrin	51	105	11	18.5
E1BR38	Argininosuccinate synthase	32	68	12	46.9
Q90892	Guanylate binding protein	26	67	4	66
Q5F424	Uncharacterized protein	27	77	12	57.4
E1C7F4	EHN domain-containing protein	31	67	13	55.6
E1C735	S-adenosylmethionine synthase	29	65	9	43.7
F1NLP7	Antithrombin-III	28	65	12	51.7
F1NMA2	Sulfotransferase	41	69	10	34.3
F1NT57	Aldo_ket_red domain-containing protein	34	87	6	37
A0A1D5PTU5	Peptidase_S9 domain-containing protein	19	60	12	81.8
A0A1D5NV94	AP-2 complex subunit alpha	16	62	14	107
F1N9F8	Aldo-keto reductase family 1 member A1	28	87	13	41.3
E1BYF1	Cystathionine gamma-lyase	35	60	12	43.9
G1K338	Tubulin beta chain	25	59	1	49.9
E1C3A9	Vigilin	11	41	11	141.5
F1P1K3	Arp2/3 complex 34 kDa subunit	35	83	11	34.4
A0A1D5P6V5	Perilipin	30	66	12	45.4
A0A1D5P0U5	Calreticulin	30	86	15	48.1
D5M8S2	DJ-1	62	84	10	19.9
A0A3Q2UIT5	Uncharacterized protein	31	65	11	37.2
F1NE97	Nuclear migration protein nudC	37	70	12	39.2
A0A1D5P0E2	Protein transport protein SEC23	18	58	11	86.1
E1BV75	Dehydrogenase/reductase 7	39	82	11	37.7
F1NBV0	Peroxiredoxin	44	49	11	25.1
E1BTT8	L-lactate dehydrogenase	32	32	8	36.5
Q6PKI8	Phenylalanine hydroxylase	31	65	11	51.1
E1C1I6	Aldo_ket_red domain-containing protein	43	62	6	35.9
A0A1D5PN19	PKS_ER domain-containing protein	32	71	7	39.8
E1BSH9	Hcy-binding domain-containing protein	30	45	9	45
A0A1D5P9P3	Alpha-actinin-1	14	47	4	105.6
E1C4L3	Sepiapterin reductase	40	53	9	28.8
F1P2D2	Uncharacterized protein	29	70	9	32.9
Q2UZR2	Phosphoglucomutase 1	23	65	13	66.6
Q8QH01	Dimethylaniline monooxygenase [N-oxide-forming]	25	71	12	60.4
F1NSZ4	Aminopeptidase like 1	33	52	12	56.1
Q5ZJK3	Signal transducer and activator of transcription	18	53	11	87.2
O42483	Alcohol dehydrogenase ADH-F	29	48	3	40
A0A1D5PZ32	GB1/RHD3-type G domain-containing protein	22	55	12	73.3
F1N9U8	Electron transfer flavoprotein subunit alpha	31	54	8	36.7
F1NTK1	Phosphoserine aminotransferase	38	97	13	40.5
A0A452J7V2	Ras-related protein Rab-2A	57	50	9	22.6
A0A3Q2U134	Glutamine synthetase	24	55	10	46.5
A0A1D5PG73	Uncharacterized protein	31	61	11	40.1
A0A1D5PKN8	Uncharacterized protein	34	61	9	33.2
A0A1D5P5L5	Methyltransf_11 domain-containing protein	42	71	13	30.3
F1NPD1	Sulfotransferase	38	87	13	36.1
A0A1D5PL36	Uncharacterized protein	27	48	9	44.3
A0A1D5PFB8	Dynactin subunit 2	32	42	9	45.1
A0A1D5P6M8	Nitrilase family member 2	46	72	6	27.8
F6T197	Uncharacterized protein	42	57	8	31.5
A0A3Q3A2S6	Exportin-7	13	57	12	126.9
A0A452J7S4	Malate dehydrogenase, cytoplasmic	20	60	10	57.4
E1BX85	Uncharacterized protein	53	71	13	27.2
O42484	17-beta-hydroxysteroid dehydrogenase type IV	19	40	11	80.1
F1NX57	Glyoxylate and hydroxypyruvate reductase	38	64	10	35.2
F1NT28	Pyrophosphatase (inorganic) 1	39	80	11	32.6
A0A3Q2TX69	SEC31 homolog B, COPII coat complex component	10	48	11	132.4
A0A1D5PC23	Transaldolase	36	88	13	37.6
E1BUA6	CN hydrolase domain-containing protein	20	48	5	56.5
A0A1L1S0C5	Sorting nexin 1	25	53	9	58.1
A0A1D5PVH5	Uncharacterized protein	26	68	8	41.2
F1NTM7	Aspartate aminotransferase	31	86	13	45.9
A0A1D5NX08	Carboxylic ester hydrolase	28	51	3	61.9
A0A3Q2UED1	Protein transport protein Sec31A	10	46	10	138.1
A0A1D5P1U2	Pyruvate dehydrogenase E1 component subunit beta	34	55	8	38.9
E1BWX9	Urocanate hydratase 1	24	67	12	61.3
E1BS37	Uncharacterized protein	42	55	11	32.6
Q6EE30	Eukaryotic translation elongation factor 1	21	41	8	49.8
R4GMB6	Farnesyl pyrophosphate synthase	29	74	12	40.4
E1C7M7	Catenin alpha 1	13	49	9	100
Q5ZKR9	ADP ribosylation factor 4	53	74	6	20.5
F1NK29	Na(+)/H(+) exchange regulatory cofactor NHE-RF	40	72	10	35.9
F1NDH2	Angiotensinogen	28	41	10	51.3
A0A1D5P5M6	Uncharacterized protein	44	60	9	26.8
A3RKL3	Dihydrofolate reductase	60	89	10	21.8
F1NN49	Delta-aminolevulinic acid dehydratase	21	69	10	55.2
Q90WR6	Sulfotransferase	38	65	9	36.2
F1NT20	Uncharacterized protein	30	75	9	40.9
A0A1L1RZH6	Crystallin mu	46	51	11	26.8
A0A1D5PXH1	Heterogeneous nuclear ribonucleoprotein A3	26	34	7	40.6
F1NPF0	Eukaryotic translation initiation factor 2 subunit 3	25	51	8	51.1
A0A1D5PDA1	Enoyl-CoA hydratase 1	23	76	12	56.4
A0A452J855	Tudor-interacting repair regulator protein	30	46	9	33.8
A0A1L1RQ91	Glucose-6-phosphate isomerase	20	78	11	62.1
A0A1D5PCT4	Coronin	18	61	10	64.4
E1C460	Uncharacterized protein	23	53	8	32.2
A0A1D5PXH0	AP complex subunit beta	12	38	4	104.7
F1NST1	Acyl-CoA synthetase short chain family member 2	19	51	12	78.7
A0A1D5P338	Glutathione reductase	26	48	8	50.4
A0A1D5PIX0	Alpha-actinin-4	10	39	2	118.3
F1NAY8	Mevalonate diphosphate decarboxylase	14	53	8	68
F1NYN9	GDP-mannose pyrophosphorylase A	29	53	10	47
F1NCM5	PKS_ER domain-containing protein	33	56	9	35.9
A0A1D5P3S9	Uncharacterized protein	29	47	9	40.4
R4GK63	GB1/RHD3-type G domain-containing protein	17	59	1	68
F1N9C1	NADB-LER3	34	61	5	27.9
E1C0F3	RAB7A, member RAS oncogene family	53	58	9	23.5
A0A1D5P901	Hydroxyacylglutathione hydrolase, mitochondrial	27	54	7	34.2
F1NKP4	Phosphoenolpyruvate carboxykinase, cytosolic [GTP]	17	36	10	69.5
F1NL38	Uncharacterized protein	11	48	9	123
F1NA58	Calponin-homology (CH) domain-containing protein	14	46	9	82.6
A0A1D5PJW4	Proteasome subunit alpha type	41	45	7	27.9
E1C7T1	SERPIN domain-containing protein	24	52	9	48.7
F1NY09	DUF1907 domain-containing protein	22	51	5	34.7
A0A1D5PB77	Bile acid-CoA:amino acid N-acyltransferase	25	57	8	44.3
F1NGM0	Uncharacterized protein	21	45	9	60.9
E1BXC2	S-formylglutathione hydrolase	36	63	9	31.5
A0A1D5P198	Tubulin alpha chain	23	61	10	51.7
A0A1D5P1W7	Karyopherin subunit beta 1	12	39	8	97.3
F1NPA9	KH type-2 domain-containing protein	45	55	10	26.7
F1NB66	60S acidic ribosomal protein P0	24	27	6	38.2
A0A1L1RS19	Cathepsin B	17	17	4	39.6
F1NEF6	Uncharacterized protein	19	31	9	67.6
A0A1D5PAU7	M20_dimer domain-containing protein	20	55	9	45.9
A0A1D5P7Y8	AP complex subunit beta	11	41	4	105.6
E1BTT4	Hydroxyacyl-CoA dehydrogenase trifunctional multienzyme complex subunit beta	25	38	10	50.8
F1NSS4	Non-specific lipid-transfer protein	18	68	10	57.5
A0A1L1RRR1	Elongation factor 1-alpha	28	64	10	51.7
F1NI89	S-(hydroxymethyl)glutathione dehydrogenase	24	48	9	39.6
A0A1L1RW35	Uncharacterized protein	26	48	9	48.7
A0A1D5PNU2	Uncharacterized protein	28	43	7	41.1
A9CP13	D-serine dehydratase (Fragment)	31	48	8	40.4
A0A1L1RZK1	Lactoylglutathione lyase	46	60	9	20.5
E1C2A1	LRRcap domain-containing protein	32	42	10	32.9
A0A1L1RNL7	WD_REPEATS_REGION domain-containing protein	16	45	6	62.5
F1NAQ8	Uncharacterized protein	15	31	8	83.5
F1NC02	Proteasome subunit alpha type	38	57	9	29.5
A0A1D5PY67	Annexin	14	34	9	86.9
A0A452J7Z4	Ribose-phosphate pyrophosphokinase 2	17	45	7	51.5
A0A1D5NUH1	PITH domain-containing protein	34	43	7	32.3
A0A3Q2TRY3	Uncharacterized protein	8	41	8	147.8
A0A1D5PSP4	Nicotinate phosphoribosyltransferase	19	45	9	57.2
F1P574	NTP_transferase domain-containing protein	19	46	6	39.4
A0A1D5PE33	Uncharacterized protein	34	57	7	25.1
F1N8Y3	Uncharacterized protein	32	57	8	30.3
A0A1D5P7C6	Peptidase_M24 domain-containing protein	29	48	11	43.8
Q5F3C9	SH3 domain-binding glutamic acid-rich-like protein	60	42	6	12.8
E1C516	Pyridoxal phosphate homeostasis protein	36	41	8	29.5
A0A1D5NTC3	Microtubule-associated protein	8	29	6	115.8
Q5F3R8	Uncharacterized protein	46	52	9	24.5
F1NEF7	Uncharacterized protein	27	27	6	35.2
F1NJV1	Amino_oxidase domain-containing protein	19	21	5	54.3
A0A3Q2TVA9	Complement factor D	22	33	8	49.5
F1P4K4	Aldehyde dehydrogenase 8 family member A1	20	50	10	53.2
A0A1D5PAE4	Heparin binding growth factor	34	45	8	26.2
E1BXI0	Gamma-butyrobetaine hydroxylase 1	21	21	7	49.4
E1C378	Uncharacterized protein	25	55	7	32.9
A0A3Q2U5Y0	Uncharacterized protein	31	42	7	36.2
Q6JLB2	Proteasome subunit beta	46	41	8	26
A0A1D5P2V1	Uncharacterized protein	28	35	2	31.7
Q5ZK22	Sorting nexin	23	49	9	46.6
F1NQS2	Uncharacterized protein	42	36	10	26.3
Q5ZKI1	Chloride intracellular channel protein	37	22	8	28.1
A0A0A0MQ61	Uncharacterized protein	33	43	7	25.2
E1C5M4	APH domain-containing protein	25	24	6	41.4
E1C8W4	Ubiquitin carboxyl-terminal hydrolase	11	34	7	93.2
F1P5U4	Uncharacterized protein	27	49	8	33.9
E1BUB6	Uncharacterized protein	36	47	7	27.9
A0A1D5PJY1	Spectrin beta chain	4	17	8	273.9
A0A3Q2UF40	Uncharacterized protein	27	48	9	39.9
F1NAX3	Glycerol-3-phosphate phosphatase	32	48	7	33
F1NSQ1	Aminoacyl tRNA synthetase complex interacting multifunctional protein 2	33	45	8	34.5
F1NI85	Catechol-O-methyltransferase domain containing 1	19	30	6	38.5
F1NG65	Nucleoside diphosphate kinase	38	43	2	20.6
Q90XD9	Transcriptional coactivator p100 (Fragment)	13	24	6	80.1
E1C2P9	Kinectin	7	23	7	155.9
A0A3Q3AIE0	Glutathione peroxidase	42	54	8	21
F1NXN3	Glycine amidinotransferase, mitochondrial	22	30	7	48.3
F1NVH2	Tubulin-specific chaperone A	28	51	6	12.7
H9NDQ3	Glyceraldehyde-3-phosphate dehydrogenase (Fragment)	47	49	2	9.7
A0A3Q2UBW3	Adenylate kinase 2, mitochondrial	28	38	9	42.2
A0A452J7Z5	NSFL1 cofactor p47	24	37	6	41.8
R4GJC4	Cytidine/uridine monophosphate kinase 2	43	27	7	24.7
A0A3Q3B2L3	Uncharacterized protein	20	22	6	52
E1C6M9	Cadherin-1	11	47	7	97.7
Q6WEB3	Thymosin beta	44	46	4	5.2
F1NK96	Protein disulfide isomerase family A member 6	19	39	6	48.8
A0A1D5PLZ2	Serpin family D member 1	19	50	8	55.8
Q5ZLD1	Uncharacterized protein	17	56	10	54.3
E1C9F4	Uncharacterized protein	41	31	8	25.1
F1NB64	Uncharacterized protein	23	35	6	44.6
F1NAM7	3-hydroxybutyrate dehydrogenase 2	37	58	9	26.8
E1BYW9	Proteasome subunit beta	24	33	4	23.1
A0A1D5P3I6	Peptidylprolyl isomerase	14	25	6	62.8
E1C455	Queuosine salvage protein	26	54	9	39
F1NH21	TPR_REGION domain-containing protein	18	36	5	40.2
A0A1L1RPR4	Aspartate aminotransferase	19	44	8	48
F1NFY2	Glycerol-3-phosphate dehydrogenase [NAD(+)]	27	32	8	41.4
A0A1L1RQQ1	NAD(P)H-hydrate epimerase	34	42	6	25.9
F2Z4L4	Uncharacterized protein	24	54	5	32.1
F1P1E7	Hydroxymethylglutaryl-CoA lyase, mitochondrial	24	30	6	36
R4GLB3	Proteasome subunit beta	43	38	7	22.7
F1NMA3	Sulfotransferase	26	21	5	34
F7BYG6	Perilipin	19	26	6	49
F1NN08	Uncharacterized protein	39	47	4	20.7
Q5ZI99	Actin-related protein 2/3 complex subunit	25	31	6	41
F1P337	Sorting nexin	20	35	8	45.7
A0A1D5PSI3	Uncharacterized protein	23	48	8	47.3
A0A1D5P5K7	Nitrilase family member 2	28	44	2	22.1
Q6LDD0	Vinculin (Fragment)	40	43	7	20.4
A0A1D5P3J8	Serine hydroxymethyltransferase	16	39	7	52.4
Q5ZHM4	CN hydrolase domain-containing protein	19	30	4	55.4
O57660	CFR-associated protein p70	11	23	8	83.1
A0A3Q2TZA4	A2M_recep domain-containing protein	25	45	3	33.8
A0A1D5P8C3	AP_endonuc_2 domain-containing protein	27	36	8	44
F1NXH1	MOSC domain-containing protein	24	51	8	37.4
Q5ZIP7	Uncharacterized protein	39	31	6	23.5
A0A3Q3AZM2	Calmodulin	32	41	6	17.4
F1NNP6	Uncharacterized protein	22	48	6	36.6
A0A1D5PFP7	Uncharacterized protein	29	33	6	28.6
A0A1D5P648	Uncharacterized protein	20	40	7	45.4
A0A1D5P9Z1	Low molecular weight phosphotyrosine protein phosphatase	47	51	8	18.1
E1C007	Protein kinase C and casein kinase substrate in neurons protein 2	16	40	8	56
F2Z4K7	40S ribosomal protein S3a	28	46	6	29.8
F1NZC0	Aldose 1-epimerase	23	24	5	38
F1N876	Uncharacterized protein	23	28	6	42.9
F1NEQ6	Proteasome subunit alpha type	32	53	8	27.5
A4ZZ65	Calpain	12	39	8	80.3
A0A1D5NZ30	Nucleolin	12	41	8	75.4
Q5ZKQ2	Uncharacterized protein	37	31	7	24.9
A0A1D5PD11	Poly(rC) binding protein 2	25	47	6	38.7
A0A1D5PHE2	Inositol-1-monophosphatase	29	41	7	30.1
F1NWG2	Pept_C1 domain-containing protein	15	32	6	59.4
A0A1L1RZ94	Uncharacterized protein	31	34	6	17.1
O93467	GTP-binding protein	30	63	6	21.8
A0A1D5PLK6	BRO1 domain-containing protein	8	30	6	97.4
A0A1D5PSE2	Uncharacterized protein	31	43	3	27.5
D2Z1L9	LIM and SH3 protein 1	29	35	7	29.6
A0A1D5P5G1	Uncharacterized protein	18	40	4	39.2
F1NB62	Uncharacterized protein	22	30	5	44.6
Q5ZLI2	Proteasome subunit alpha type	20	40	6	28.5
F1P0I1	DExD/H-box helicase 60	5	21	7	210.8
A0A1D5PG30	Eukaryotic translation elongation factor 1 delta	11	38	4	76.1
Q5ZJ61	B5 domain-containing protein	16	24	8	65.9
A0A1D5PK53	Actin, alpha skeletal muscle	22	30	5	43.4
A0A1D5PDE6	Myristoylated alanine-rich C-kinase substrate	26	30	4	27.6
A0A1D5NTA0	Ubiquitin thioesterase	30	28	6	31.2
E1C4B8	Phosphomannomutase	32	42	7	28.3
A0A1D5PF81	Uncharacterized protein	26	20	8	34.4
F1NAS0	Uncharacterized protein	24	19	6	37.2
E1C2H6	Kynurenine formamidase	25	33	6	32.3
E1C0L2	3-hydroxyanthranilate 3,4-dioxygenase	24	37	7	33.1
Q5ZJY1	6-phosphogluconolactonase	28	37	5	26.2
A0A3Q3AV17	Enoyl-CoA hydratase and 3-hydroxyacyl CoA dehydrogenase	11	28	7	79.6
A0A160F7C1	Corticosteroid binding globulin	17	39	6	47.7
A0A1D5PF07	PPM-type phosphatase domain-containing protein	20	49	7	42.7
A0A3Q3A4J0	Ketohexokinase	21	50	7	31.6
A0A1D5P2B9	Uncharacterized protein	24	35	5	34.7
A0A1L1RSX4	Asparaginase	16	23	6	66.6
A0A1D5PC90	Uncharacterized protein	16	32	8	56.6
Q5F370	PKS_ER domain-containing protein	23	50	8	37.6
A0A3Q2TUW7	Cell division control protein 42 homolog	33	37	5	21.7
Q5ZM58	Uncharacterized protein	23	33	8	42.6
Q5ZMK3	Sacchrp_dh_NADP domain-containing protein	19	30	7	46.8
A0A1D5PPP2	Pseudouridine 5'-phosphatase	33	28	5	26.2
R4GL80	Coenzyme A synthase	16	18	6	56.3
A0A1L1RRN4	Peptidyl-prolyl cis-trans isomerase	42	40	8	24.3
A0A3Q2U324	A2M domain-containing protein	37	43	6	17.5
A0A1L1RT71	Phosphomevalonate kinase	38	48	7	21.1
O57536	Nucleoside diphosphate kinase (Fragment)	36	42	1	17.5
A0A3Q2UE57	Uncharacterized protein	14	27	5	54.4
F1P156	Uncharacterized protein	23	35	7	34.9
E1BX02	26S proteasome non-ATPase regulatory subunit 2	7	23	5	100
F1NPA2	PCI domain-containing protein	18	19	6	47.4
A0A1D5PSJ8	Uncharacterized protein	20	27	2	27.4
A0A1L1RUT1	Coatomer subunit beta'	9	22	6	103.1
B4Z858	Fructose-bisphosphate aldolase (Fragment)	46	7	4	20.1
A0A1L1RXA3	Ubiquitin carboxyl-terminal hydrolase	39	30	6	26.3
E1C3Y2	Homogentisate 1,2-dioxygenase	15	28	6	49.4
Q5ZM47	Serine/threonine-protein phosphatase	18	36	5	35.5
F1NMN7	Aldehyde dehydrogenase 9 family member A1	15	22	7	63.6
Q90864	Beta-H globin	35	40	5	16.4
E1C0Q5	Uncharacterized protein	19	26	7	44.1
A0A1B1XXT1	Eukaryotic translation initiation factor 5A	37	22	4	16.7
A0M8U0	F-actin-capping protein subunit alpha	20	19	3	32.8
A0A1D5P546	Polyubiquitin-B	67	59	2	25.8
F1NZX3	Nudix hydrolase domain-containing protein	29	30	7	32.8
A0A452J7T9	Cofilin-2	32	35	5	18.6
F1NZ86	Stress-70 protein, mitochondrial	12	40	6	73.1
Q9I882	Protein kinase C inhibitor	56	16	4	13.8
A0A3Q2UE67	RMT2 domain-containing protein	7	26	5	93.7
F1P3P3	Uncharacterized protein	35	35	5	23.2
A0A1L1RNR4	Kininogen 1	12	33	6	62
A0A1L1RSI2	14-3-3 protein zeta	29	30	5	28.5
A0A3Q2U9Z6	3-hydroxy-3-methylglutaryl coenzyme A synthase	12	44	7	56
E1BSN7	Alpha-1,4 glucan phosphorylase	9	24	3	96.7
A0A1D5PUA5	Uncharacterized protein	13	19	6	62
A0A1I7Q3Z7	Microtubule-associated protein RP/EB family member 1	22	12	4	29.5
A0A1D5PYQ3	Tr-type G domain-containing protein	12	20	5	67.6
F1P372	AA_TRNA_LIGASE_II domain-containing protein	9	30	3	90.2
Q5ZLP3	F-actin-capping protein subunit alpha (Fragment)	39	19	4	22.9
Q5ZM56	Serine/threonine-protein phosphatase 2A activator	22	40	5	36.7
A0A1L1RJ01	Threonine synthase like 2	13	14	6	54.4
F7BGT1	Nudix hydrolase domain-containing protein	38	27	4	18.1
F1NIB4	Uncharacterized protein	10	32	6	51.4
F1NCJ8	Arsenite methyltransferase	14	27	6	56.9
F1NKQ7	Fas associated via death domain	36	34	7	22.8
E1C6U2	Uncharacterized protein	7	23	5	93
A0A1D5NYX6	Cytochrome b5	38	22	3	14.4
Q5ZJX9	Proteasome subunit alpha type	27	27	5	26.4
F1P2A6	Adenosine deaminase	20	28	5	40.7
A0A3Q2TU97	Eukaryotic translation initiation factor 4E	23	39	5	25.4
E1BXJ6	Uncharacterized protein	17	14	6	50.8
A0A3Q2UC12	Platelet-activating factor acetylhydrolase IB subunit beta	30	23	5	26.8
F1P1L8	SERPIN domain-containing protein	19	18	5	43.1
E1C4M0	S5 DRBM domain-containing protein	17	38	5	30.7
A1IMF0	Ubiquitin carboxyl-terminal hydrolase	17	21	3	25.1
E1BWG7	Phosphotriesterase related	25	19	7	39
Q5ZHP4	Uncharacterized protein	34	23	5	19.8
A0A1D5NXJ7	Cell adhesion molecule 1	16	17	5	48
F1NDY5	Kynureninase	13	19	5	59.3
A0A1L1RNL6	NAC-A/B domain-containing protein	3	23	3	134
E6N1V8	Guanine nucleotide-binding protein beta subunit2-like 1	19	36	6	35.1
A0A1D5P470	Glutathione S-transferase	26	27	5	25.4
A0A3Q2UEJ5	Prostaglandin E synthase 3	22	29	5	27.4
A0A1D5PIE6	Secernin 2	15	26	5	46.8
A0A1D5PP57	Vacuolar proton pump subunit B	14	26	5	55.6
A0A1D5PGH1	Basigin	13	22	3	39.8
Q90WF0	CgABP260	2	27	1	280.3
Q5ZJV0	PCI domain-containing protein	14	18	4	46.8
Q90WR3	Hemopexin (Fragment)	25	20	5	29.4
A0A3Q2UCH4	Hsp90 co-chaperone Cdc37	13	24	4	58.8
A0A1L1S091	Uncharacterized protein	19	17	5	20.7
Q5ZM05	14_3_3 domain-containing protein (Fragment)	22	26	4	22
Q90940	Calcium-binding protein	30	33	6	22.1
Q5ZLX9	Uncharacterized protein	21	34	2	23.3
A0A3Q2UGR5	Uncharacterized protein	6	23	6	124.2
A0A1D5P8E8	BH3-interacting domain death agonist	19	23	4	33.8
F1NVF0	Vacuolar protein sorting-associated protein 35	8	17	6	92
Q6LC82	GTPase cRac1A	30	42	2	21.4
A0A3Q3ANM5	Actin-related protein 2/3 complex subunit 4	32	35	5	20.9
A0A1D5PD38	Cysteine sulfinic acid decarboxylase	12	19	5	55.2
F1N8Q1	Superoxide dismutase [Cu-Zn]	42	14	5	16.3
A0A1D5PT58	40S ribosomal protein S8	18	29	4	30.6
Q8UWG7	60S ribosomal protein L6	20	30	6	33.9
A0A1D5PHV9	Early endosome antigen 1	4	30	6	166.2
F1NHH1	Cystatin domain-containing protein	64	19	4	11.2
A0A1D5PD86	2,4-dienoyl-CoA reductase 1	16	16	5	35.7
A0A3Q2UF48	Peptidase S1 domain-containing protein	23	26	5	20.4
A0A1D5PI39	26S proteasome non-ATPase regulatory subunit 1	7	9	5	106
A0A1D5PJI5	Septin 11	13	37	2	50.8
F1NHT5	Uncharacterized protein	15	16	6	44.1
Q5ZIY2	Uncharacterized protein	25	31	7	31.7
E1C9H8	Protein kinase cAMP-dependent type II regulatory subunit alpha	13	14	4	45.5
A0A1I7Q422	Transthyretin	36	18	4	18.5
A0A1D5PH36	UBIQUITIN_CONJUGAT_2 domain-containing protein	14	29	6	37.9
F1NW48	Uncharacterized protein	11	25	5	47.6
O42134	Calpain small subunit (Fragment)	27	21	4	23.9
A0A1D5P856	Haloacid dehalogenase like hydrolase domain containing 2	22	26	5	28.3
A0A1D5PJC6	Metallophos domain-containing protein	16	23	4	35.9
A0A1D5PAQ3	UDP-N-acetylglucosamine pyrophosphorylase 1	13	21	4	52.5
A7UEB0	Alpha-1-acid glycoprotein	29	13	4	22.3
A0A452J7X2	Galectin	32	25	4	13.9
A0A3Q2UHZ1	Acidic leucine-rich nuclear phosphoprotein 32 family member E	21	14	4	31.5
A0A1D5PAF0	Uncharacterized protein	30	38	1	15.5
A0A452J806	Obg-like ATPase 1 OS=Gallus gallus	14	25	5	46.6
Q5ZHY1	Uncharacterized protein	25	45	3	25
Q5ZHW6	TPR_REGION domain-containing protein	22	23	6	33.7
E1C7S2	Hydroxysteroid dehydrogenase like 2	13	13	4	44.2
A0A1L1RS37	Uncharacterized protein	15	25	5	38.9
A0A3Q8WI14	Glycerol-3-phosphate dehydrogenase [NAD(+)]	18	28	5	37.7
A0A1D5PM19	Myosin-9	3	15	4	226.5
F1NBI2	Uroporphyrinogen decarboxylase	17	17	4	36.9
F1NYA2	RRM domain-containing protein	23	22	4	27.6
A0A1D5P8H7	Importin N-terminal domain-containing protein	4	11	3	123.1
Q5ZII1	Ribos_L4_asso_C domain-containing protein	14	29	4	46.7
F1NLV4	WD_REPEATS_REGION domain-containing protein	15	24	4	37.3
F1NF81	Acyl-CoA-binding protein	62	32	4	9.6
A0A1D5NW85	Extracellular fatty acid-binding protein	25	29	4	20.2
Q5ZHP2	Macro domain-containing protein	28	24	5	20.9
A0A3Q2U3X0	LRRCT domain-containing protein	8	23	5	76.9
A0A3Q2U8K0	Uncharacterized protein	20	31	5	33.1
Q5F337	Uncharacterized protein	30	27	2	21.4
A0A1I7Q403	Ubiquitin-conjugating enzyme E2 variant 1	39	16	1	16.5
F6V7J1	Protocadherin 1	5	17	4	134.5
A0A1D5PNS4	Gelsolin	7	12	4	91.4
F1NWX6	Plasminogen	7	15	5	90.7
E1BTG1	Uncharacterized protein	29	16	4	17.7
A0A3Q2U839	AAA domain-containing protein	11	30	3	47.6
A0A1D5PMT8	Ribosomal protein lateral stalk subunit P2	57	27	4	11.8
A0A1D5PSP9	Oxysterol-binding protein	5	15	4	108.9
F1NEQ4	A2M_recep domain-containing protein	24	34	6	29.3
A0A452J7T4	AP-2 complex subunit mu	12	25	5	55
Q90933	Neuron-glia cell adhesion molecule (Ng-CAM)	5	20	5	138.3
A0A1D5PDK5	Transgelin 2	29	36	5	20.6
A0A3Q2TYT7	BCL2 like 15	27	32	4	18.1
A0A1D5PPP9	Uncharacterized protein	23	20	3	12
F1NB52	Coatomer subunit gamma	6	19	4	97.5
E1BV44	Chromosome segregation 1 like	5	23	5	110.4
Q5ZLG7	Uncharacterized protein	18	22	6	32.7
C7G537	ADF actin binding protein	27	33	4	16.1
A0A1D5NZ10	Uncharacterized protein	33	26	4	20.2
F1NSA8	Uncharacterized protein	28	21	5	21
Q5ZJ22	Glia maturation factor	43	30	5	16.7
A0A1D5PZ80	Tenascin	3	8	4	233.6
Q5ZMN7	Uncharacterized protein	9	26	3	50.2
Q98TH5	Ribosomal protein S11	25	23	3	18.3
Q7ZT63	Proteasome subunit beta	16	28	5	29.9
A0A3Q3AT29	PPIase cyclophilin-type domain-containing protein	13	18	4	52.9
F1NFS8	NADB-LER1	18	23	1	27.4
A0A1D5PDV6	Ribosomal protein S19	35	29	5	16.1
Q90WA9	Fatty acid-binding protein, liver	24	24	2	14.2
A0A1L1RWF6	Calponin	14	20	3	36.6
F7BYQ2	40S ribosomal protein S6	18	26	4	28.7
A0A452J860	Uncharacterized protein	32	28	3	11.1
E1BX03	Uncharacterized protein	8	29	5	67.4
A0A3Q3A8D7	N-myc downstream regulated 1	11	18	3	44.2
E1C658	ATP synthase subunit d, mitochondrial	27	21	4	18.3
A0A1D5PMI8	Uncharacterized protein	8	21	4	62.1
R4GH86	Glutathione peroxidase	34	25	5	20.6
F1NCU9	Uncharacterized protein	16	15	4	39.3
F1N8J8	Cysteine rich protein 2	18	21	3	26
R4GFN8	Sugar phosphate phosphatase	12	20	6	50.8
Q5ZMV5	Actin-related protein 2/3 complex subunit 5	34	25	4	16.4
A0A1D5NVI1	Uncharacterized protein	22	17	3	21.8
A0A1D5PNG3	Eukaryotic translation initiation factor 6	23	13	3	26.5
E1BSS3	Eukaryotic translation initiation factor 3 subunit A	7	20	7	164.3
A0A3Q2UAF8	Uncharacterized protein	7	23	2	69.6
Q9DEQ6	Eukaryote initiation factor 2 beta	15	20	4	38.4
A0A452J815	Pterin-4-alpha-carbinolamine dehydratase	35	21	3	12
A0A1D5PU00	Uncharacterized protein	14	29	5	38.4
A0A1D5PQU1	Phenylalanine--tRNA ligase alpha subunit	8	18	4	63.3
A0A1D5PHL0	Proteasome subunit alpha type	25	27	5	25.9
F1NY37	Acyl-coenzyme A oxidase	7	17	3	74.5
A0A1D5PEM4	Myosin light polypeptide 6	13	13	3	29.8
A0A1L1RUN3	Aldo_ket_red domain-containing protein	21	19	1	16
F1NH93	Ribosomal protein S20	25	26	3	13.4
A0A1D5PIY2	Septin-type G domain-containing protein	11	29	1	55.6
Q6WNG8	Heterogeneous nuclear ribonucleoprotein H1-like protein	8	16	3	56.5
Q9W6J2	Glutathione S-transferase class-alpha	22	35	5	25.4
A0A1L1RKJ5	Carboxypeptidase	11	7	3	53.1
E1BSN3	Trans-L-3-hydroxyproline dehydratase	15	16	3	38.7
A0A3Q2TV58	Uncharacterized protein	6	15	5	92.5
Q5F3D2	Uncharacterized protein	14	23	4	36.6
A0A1D5PX68	Solute carrier family 25 member 1	14	11	4	33.9
F1NMY1	14-3-3 protein gamma	18	33	3	28.3
A0A1L1RY95	UBIQUITIN_CONJUGAT_2 domain-containing protein	17	34	5	25.4
F1NT44	Translin	16	20	3	26
F1NPH9	OMPdecase domain-containing protein	11	8	4	51.9
A0A1D5PVX9	Abhydrolase domain containing 14B	21	19	3	22.5
F1NBW2	V-type proton ATPase catalytic subunit A	8	15	5	68.3
F1NAR5	Serpin family F member 2	9	17	3	56.9
A0A1D5PQB2	GTP:AMP phosphotransferase AK3, mitochondrial	21	17	4	26.4
E1C3D2	Septin 2	13	20	4	41.6
Q90ZG0	Peptidylprolyl isomerase	30	12	2	12
A0A1D5PY15	Coronin	8	15	2	58.5
A0A1D5Q008	Mannose-6-phosphate isomerase	9	13	3	45.8
Q49B65	EF hand-containing protein 1	17	21	4	26.9
Q5ZMH8	AFP-like domain-containing protein	10	18	3	40.1
A0A1D5PV66	NIDO domain-containing protein	16	41	4	29.9
F1NTQ2	Beta-hexosaminidase	9	11	3	63
Q5F412	Dynein light chain	37	22	2	10.3
A0A3Q2UGT8	Reactive intermediate imine deaminase A homolog	23	30	4	29.8
A0A3Q2TWQ7	VWFD domain-containing protein	13	36	3	30
E1C7A7	SMB domain-containing protein	11	18	4	51.6
R4GF38	START domain-containing protein	17	11	3	29.7
Q5ZLZ6	MFS domain-containing protein	7	19	3	54.3
A0A1D5PNC6	40S ribosomal protein S12	33	16	4	14
A0A1L1S0P1	Uncharacterized protein	10	10	3	50.8
F1NXV6	Uncharacterized protein	6	26	4	73.1
F1NT19	Superoxide dismutase	17	11	3	24.8
E1C3C6	V-type proton ATPase subunit G	36	12	3	13.5
A0A1D5PUF7	Epimerase domain-containing protein	11	15	3	36.4
Q6EE60	Ribosomal protein L18 (Fragment)	23	15	3	18.8
A0A1D5PG47	Uncharacterized protein	7	4	2	43.7
C4PFJ7	Fowlicidin-1	16	19	3	16.1
A0A1D5PFY7	Succinate-semialdehyde dehydrogenase	7	15	4	57.9
A0A1D5PK48	Uncharacterized protein	30	21	4	10.3
F1NJU5	Complement C8 alpha chain	7	16	3	67.7
E1C6X1	Pyrophosphatase (inorganic) 2	8	10	3	52.8
A0A1L1RUE7	Proteasome subunit beta	19	14	3	21.3
E1C2F9	Uncharacterized protein	3	7	4	190.3
A0A1D5PBP6	Ceruloplasmin	3	11	3	130.7
A0A1D5P1A9	IFI30 lysosomal thiol reductase	13	13	3	44.6
Q5ZL64	Uncharacterized protein	14	6	3	32.4
E1BW06	Enoyl-CoA delta isomerase 2	12	14	3	44.4
A0A3Q2U343	Ig-like domain-containing protein	46	20	3	10.4
A0A1L1RJ78	Nucleophosmin	12	13	3	43.8
B3Y932	DNA-(apurinic or apyrimidinic site) lyase	12	14	3	33.4
Q91956	CSD_1 domain-containing protein	7	13	3	36.3
A0A3Q2U1F0	Methyltransferase like 27	14	9	2	25.2
A0A0N7G7I8	Adipocyte fatty acid binding protein	16	20	3	14.9
A0A1D5PMA0	Solute carrier organic anion transporter family member	5	17	3	72.2
Q7LZE8	Fructose-bisphosphate aldolase (Fragment)	100	22	2	2.3
A0A3Q2U983	Lipoyl-binding domain-containing protein	11	12	1	34.4
A0A1L1RZV0	Ubiquitin-conjugating enzyme E2 variant 2	21	14	1	25.3
F1P2A1	HMA domain-containing protein	55	20	3	8
A0A1L1RW22	CTP_transf_like domain-containing protein	16	20	1	24.4
F1NAB5	Uncharacterized protein	24	18	3	15.9
F1NMB9	Heme-binding protein 1	15	23	3	23.9
A0A3Q2UGF7	Uncharacterized protein	16	29	4	24.5
A0A3Q2U5M7	Uncharacterized protein	11	14	3	37
A0A1D5P888	Serine/threonine-protein phosphatase	13	17	4	39.1
F1N988	Clustered mitochondria protein homolog	3	12	3	171.6
A0A182C6I3	W-linked ribosomal protein L17	19	20	3	21.4
Q5F353	GRASP55_65 domain-containing protein	8	17	3	46.4
A0A1D5PXI1	Multifunctional fusion protein	7	18	3	60.6
A0A3Q2UF90	tRNA-synt_1e domain-containing protein	4	11	3	95.3
Q5ZIE0	W2 domain-containing protein	9	21	4	49
A0A3Q3A543	DUF108 domain-containing protein	7	14	5	87.4
F1NDP5	Sulfurtransferase	15	12	4	32.9
A0A3Q3A7P6	Ribosomal protein S15a	31	11	4	14.8
F1NQG5	Ribosomal protein L15	18	22	4	24.1
A0A182C6J1	Transcription factor BTF3	29	4	2	17.7
E1C852	PDZ and LIM domain 1	11	18	3	35.6
E1BW57	Nudix hydrolase domain-containing protein	17	17	3	24.6
E1BZ79	Mevalonate kinase	8	20	3	41.9
A0A1D5PEH3	Pyruvate dehydrogenase E1 component subunit alpha	12	17	4	44.9
E1BTJ1	Glycylpeptide N-tetradecanoyltransferase	9	11	3	56.8
F1N8A7	Ribokinase	12	20	3	32.4
A0A3Q2UGD4	Ig-like domain-containing protein	33	14	2	10.5
A0A3Q2UDI2	Histone H2B	34	35	5	13.9
A0A1D5PAY6	Anamorsin	9	10	2	34.6
Q5ZMB8	AAA domain-containing protein	11	13	4	48.6
E1BZ22	Uncharacterized protein	15	14	3	32.9
O13255	2',5'-oligo adenylate synthetase A (Fragment)	6	14	1	58.4
A0A1D5PIX9	Eukaryotic translation initiation factor 3 subunit E	8	14	3	54
A0A1D5PQ92	IF rod domain-containing protein	7	9	2	58.6
Q98TF9	Ribosomal protein L14 (Fragment)	24	8	3	15.5
A0A146F0A0	Keratin, type II cytoskeletal cochleal	8	18	1	53.7
A0A1D5PGW6	3-hydroxyisobutyryl-CoA hydrolase, mitochondrial	9	12	3	42.8
Q5ZL50	Profilin	24	17	4	15
Q9DEF5	2',5'-oligo adenylate synthetase A	7	15	1	57.5
Q5ZM32	Dihydrolipoyl dehydrogenase	6	13	2	53.9
E1BZE1	Alpha 2-HS glycoprotein	9	21	3	37.2
E1C080	RAB8B, member RAS oncogene family	15	19	2	22.9
E1C1B4	Galactokinase 1	9	10	3	41.6
F1NL99	6-pyruvoyltetrahydropterin synthase	24	19	3	16.7
A0A1D5PW63	Glutathione S-transferase theta-1	17	14	3	27.9
A0A3Q2UBL3	Quinolinate phosphoribosyltransferase	11	12	4	35.5
Q5ZL03	Uncharacterized protein	12	18	3	30.2
Q5ZL59	UBIQUITIN_CONJUGAT_2 domain-containing protein	24	14	3	16.7
A0A3Q2U335	ADF-H domain-containing protein	28	6	2	13.2
Q5ZKJ9	Uncharacterized protein	14	13	3	26.1
A0A1D5P954	Uncharacterized protein	5	16	1	74.2
A0A3Q2UCM5	Ig-like domain-containing protein	38	4	2	10.5
A0A3Q2UFV9	Ig-like domain-containing protein	40	20	2	10.7
E1C155	Aldehyde dehydrogenase 6 family member A1	6	13	2	54.9
F1NCV7	S-methyl-5'-thioadenosine phosphorylase	13	8	2	30.8
F1NPN5	SERPIN domain-containing protein	9	18	4	47.6
A0A3Q2TUE3	Ig-like domain-containing protein	33	22	2	10.4
F1NDN6	Keratin 12	4	23	3	56.9
A0A1D5PUK4	Uncharacterized protein	10	14	3	38.4
E1C0T1	Trafficking from ER to golgi regulator	13	11	3	42.6
A0A1L1RTM7	Ubiquitin-60S ribosomal protein L40	20	46	1	17.7
A0A1D5P3B1	Uncharacterized protein	17	18	3	20.2
A0A3Q2U5E2	PX domain-containing protein	16	13	3	24.3
A0A3Q3AA40	Eukaryotic translation initiation factor 3 subunit G	6	11	2	49.6
F1NSP7	26S proteasome regulatory subunit 4	7	17	2	58.5
E1BY89	Uncharacterized protein	24	6	3	14.9
E1C8Y3	Actin-related protein 2/3 complex subunit 3	16	24	3	20.5
A0A3Q2U853	Uncharacterized protein	9	15	3	45.7
R4GMD9	Thioredoxin domain containing 17	29	20	4	14.2
F1N9J3	GB1/RHD3-type G domain-containing protein	4	19	3	113.9
Q92069	Histone H2A	27	15	3	13.9
A0A1D5PEE1	Oxysterol-binding protein	3	3	2	95.1
A0A1D5PRW3	Kynurenine aminotransferase 3	10	18	3	54.2
A0A3Q3AHU9	Uncharacterized protein	34	13	4	13.1
F1NHI4	Superoxide dismutase 3	5	7	1	34.1
F1N9B7	RAD23 homolog B, nucleotide excision repair protein	6	14	3	53.5
A0A1D5PH14	Dynein light chain roadblock	39	16	3	10.8
A0A3Q2TX27	Ig-like domain-containing protein	33	15	2	10.6
F1NKW4	SGNH_hydro domain-containing protein	13	11	2	27.6
A0A1D5P263	Lysophospholipase 1	14	24	3	24.6
Q5ZJL3	Uncharacterized protein	10	8	2	29.1
E1BQN9	Calcyclin binding protein	19	18	3	25.6
A0A1D5PRI6	NEDD8 ubiquitin like modifier	33	10	2	9.6
A0A3Q2UE34	AIRS_C domain-containing protein	10	20	4	32.5
A0A3Q3ALS7	Uncharacterized protein	6	15	3	60.4
E1BZY3	Gamma-glutamylaminecyclotransferase	13	18	3	18.9
A0A1L1RYL5	AAA domain-containing protein	8	9	3	48.8
E1BQU2	Phosphoacetylglucosamine mutase	6	13	3	59.9
A0A0S2C2F6	Cytochrome c oxidase subunit 2 (Fragment)	13	13	2	25.7
E1C6T8	Eukaryotic translation initiation factor 3 subunit I	8	18	2	36.5
A0A1L1S0D8	Uncharacterized protein	7	13	2	59.9
A0A1D5P8W3	Methyltransf_25 domain-containing protein	18	19	3	19.5
F1NN16	40S ribosomal protein S7	16	12	3	22.1
R4GIN8	Uncharacterized protein	6	5	2	46
A0A1D5P973	Uncharacterized protein	11	16	2	22.4
Q5ZK94	WD_REPEATS_REGION domain-containing protein	6	13	2	68.1
R4GGJ0	Ribosomal protein S16	19	23	3	16.4
A0A1L1RM52	VPS26, retromer complex component A	9	9	2	38
E1BRR7	FMN hydroxy acid dehydrogenase domain-containing protein	7	9	2	40.5
F1NHK3	Osteoclast-stimulating factor 1	12	9	3	35.5
A0A3Q2U0E4	Ig-like domain-containing protein	18	14	3	11
A0A1D5NZ54	Hydroxymethylbilane synthase	8	7	2	39
A0A3Q2UDA5	Ig-like domain-containing protein	30	15	2	10.5
Q27J90	Leukocyte ribonuclease A-2	17	8	2	15.9
Q6IEC5	Putative ISG12(2) protein	29	2	2	10.3
A0A3Q3AG75	Uncharacterized protein	5	10	2	48.5
A0A3Q2U287	Ig-like domain-containing protein	27	16	2	10.4
F1NSB6	Ankyrin repeat and FYVE domain containing 1	4	6	2	118.4
A0A1D5PLH7	Peroxiredoxin	9	11	2	29.9
Q5ZKJ2	14_3_3 domain-containing protein	12	17	1	28.3
A0A452J7V8	60S ribosomal protein L27	13	13	3	23.6
E1BXI3	Uncharacterized protein	19	7	2	14.2
A0A1D5PD80	5'-nucleotidase domain containing 4	4	12	2	65.2
F6R1X6	Uncharacterized protein	7	2	2	46.3
Q5ZIT7	AAA domain-containing protein	9	4	2	47.2
F1NWN8	5-formyltetrahydrofolate cyclo-ligase	12	14	2	22.5
A0A3Q3B0L2	tRNA_edit domain-containing protein	14	7	2	19.3
A0A3Q2U3Y0	Small ubiquitin-related modifier 1	20	15	3	14.9
A0A1D5NT90	L-type lectin-like domain-containing protein	4	6	2	66.4
A0A1D5PNR4	Peroxiredoxin 3	11	6	3	33.2
A0A3Q2UKP2	MG2 domain-containing protein	13	16	2	20.3
E1C123	Activator of HSP90 ATPase activity 1	6	9	2	38
F1NV61	Caspase 7	8	12	2	34.7
F1P1M1	UDP-glucuronosyltransferase	5	2	2	59.5
Q5ZHW8	Uncharacterized protein	16	19	2	16.3
A0A3Q2U9H1	CRAL_TRIO_N domain-containing protein	34	32	3	11.7
A0A1L1RKR4	IF rod domain-containing protein	4	9	1	74.2
A0A452J848	60S ribosomal protein L13	11	10	2	21.9
A0A1D5PU80	Sodium/potassium-transporting ATPase subunit alpha	3	6	2	112.4
F1NQ35	Uncharacterized protein	25	11	3	12.6
F1NU56	40S ribosomal protein S25	24	21	3	13.7
Q6L754	Beta-2-microglobulin	26	12	2	13
F6SU35	Ribosomal protein	12	3	2	24.7
A0A1D5PR69	Phospholysine phosphohistidine inorganic pyrophosphate phosphatase	10	9	2	28.5
A0A1D5PBN9	Purine rich element binding protein A	8	17	3	34.4
A0A1D5NZ06	40S ribosomal protein S27	25	14	2	9.5
F1NMT5	Ras-related protein Rab-10	12	14	1	22.6
A0A3Q3ALF0	Abhydrolase_2 domain-containing protein	14	10	3	29
A0A1L1S0X5	Uncharacterized protein	21	13	3	13.3
A0A182C5X3	Z-linked SUB1-like transcriptional regulator	19	22	2	14.2
A0A1D5PXL0	Beta-galactosidase	4	2	2	73.4
A0A1D5PMW3	Methylthioribulose-1-phosphate dehydratase	13	4	2	26.8
A0A3Q2U989	Uncharacterized protein	18	14	2	14.7
A0A1D5PYK4	Uncharacterized protein	4	7	1	99.3
F1NUT5	Adenosylhomocysteinase like 2	3	18	1	68.5
A0A452J805	Tropomyosin beta chain	8	12	1	37.7
A0A3Q2UDC8	Ig-like domain-containing protein	34	11	2	9.8
A0A3Q2TU27	RanBD1 domain-containing protein	9	9	2	29.1
A0A1D5PZ00	Family with sequence similarity 49 member B	6	6	2	36.8
A0A1L1RYC4	Biogenesis of lysosome-related organelles complex 1 subunit 5	10	4	2	24.4
E1BZT9	Acetyl-coenzyme A synthetase	3	7	2	76.3
A0A1D5PC75	FA_desaturase domain-containing protein	3	5	2	65
A0A1L1RRQ2	WD_REPEATS_REGION domain-containing protein	6	17	2	44
A0A1L1RLL0	TRASH domain-containing protein	13	11	2	17.7
A0A1D5NXK7	Prefoldin subunit 5	18	8	2	17.2
Q5ZIE2	S1-like domain-containing protein	15	9	2	16.4
A0A3Q2UDR4	Uncharacterized protein	3	5	2	71
F1NR71	Proteasome 26S subunit, non-ATPase 7	10	11	2	36.9
F1NBC2	Arylacetamide deacetylase	5	11	2	44.6
A0A1D5P7D1	UDP-N-acetylglucosamine pyrophosphorylase 1 like 1	5	4	1	55.9
A7M6V5	Cathelicidin-2	9	13	2	23.9
A0A3Q2U775	Ig-like domain-containing protein	26	7	1	7.1
A0A3Q2U5V5	Ig-like domain-containing protein	19	11	1	10
I7ARS8	Beta-arrestin 1 (Fragment)	18	12	2	17.5
A0A1D5PYU9	Biphenyl hydrolase like	8	9	2	31.9
Q5F420	AMP-binding domain-containing protein	3	3	2	78.5
F1N9G6	Glutathione S-transferase kappa	10	4	2	25.3
A0A1D5P810	Uncharacterized protein	12	4	3	26.6
A0A452J886	60S ribosomal protein L7a	6	12	2	40.8
A0A1D5PS70	PDGFA associated protein 1	13	5	2	21.1
Q6TXK8	Growth-related translationally-controlled tumor protein (Fragment)	51	9	3	4.5
F1P3K7	Pterin-4-alpha-carbinolamine dehydratase 2	25	22	3	11.8
A0A3Q2U321	Uncharacterized protein	2	9	2	96
A0A1D5PZT4	Uncharacterized protein	29	12	2	9.6
F1P5I5	Ubiquitin conjugating enzyme E2 O	2	4	1	149.6
A0A3Q2U807	Phosphagen kinase C-terminal domain-containing protein	7	12	2	31.1
A0A3Q2U6M6	Phosphagen kinase C-terminal domain-containing protein	3	5	2	92.4
F1NCR3	Cytosolic purine 5'-nucleotidase	4	7	1	68.9
A0A3Q2UGI5	Ig-like domain-containing protein	22	9	1	10.7
A0A1D5P5R1	Nitrilase 1	5	7	1	34.6
A0A3Q2U7L8	Ig-like domain-containing protein	24	4	2	9.8
A0A3Q2TU29	Uncharacterized protein	4	6	2	55.5
F1NSC1	ATP synthase peripheral stalk-membrane subunit b	5	13	2	51.1
Q5ZJV5	Uncharacterized protein	13	4	2	19.6
O57348	Cellular nucleic acid binding protein	12	9	2	19
F1NB10	PCI domain-containing protein	4	13	2	55.2
A0A1L1S0Q5	Uncharacterized protein	10	10	1	19.6
A0A3Q2U5G8	Uncharacterized protein	6	10	1	39.9
E1BTT7	Gal_mutarotas_2 domain-containing protein	3	2	2	104.8
A0A1D5PC67	Complement C5	1	6	2	195.7
E1BS06	Ribosomal protein L23a	15	7	2	17.6
A0A1D5PIZ8	IQ motif containing GTPase activating protein 1	2	7	2	189.5
A0A3Q2UH03	Ig-like domain-containing protein	23	11	1	10.2
A0A3Q2U5M8	Ig-like domain-containing protein	15	16	1	10.3
Q5ZKK8	Ribosomal protein L19	9	4	1	23.4
Q92007	Aldolase A (Fragment)	71	10	2	4.4
F1NLJ7	Alpha-mann_mid domain-containing protein	3	6	2	115.6
A0A1L1RT94	Uncharacterized protein	13	12	2	19.8
Q6B834	Histone H4 (Fragment)	42	14	2	4.9
A0A3Q2TZA1	Ig-like domain-containing protein	18	13	1	10.9
A0A3Q3A3V5	Annexin	6	5	1	39.3
A0A3Q2UHM4	Uncharacterized protein	3	6	2	81.6
E1BSA7	Uncharacterized protein	3	10	2	119.9
A0A140T8H0	Molybdopterin synthase catalytic subunit	13	3	1	17.8
A0A3Q2TZD6	Ig-like domain-containing protein	22	8	1	10.6
Q7T0B7	Macrophage migration inhibitory factor (Fragment)	30	16	2	5.9
Q6SVA6	DMRT1 isoform e (Fragment)	8	11	2	25.8
A0A3Q2TRZ7	Ig-like domain-containing protein	18	16	1	10.8
A0A1D5NUI1	Uncharacterized protein	4	14	2	50.3
E1BXR1	Prefoldin subunit 3	13	7	2	18.7
F1P371	PITH domain containing 1	8	6	1	23.2
F1NTG9	Uncharacterized protein	4	6	1	44.3
A0A3Q3ASJ5	Uncharacterized protein	2	4	1	109.5
A0A1D5P4Q6	Insulin degrading enzyme	2	6	2	111.5
A0A3Q2TZA9	Uncharacterized protein	9	18	2	23.8
R9PXM5	Ig-like domain-containing protein	19	8	1	11.4
Q5F3W4	Carboxypeptidase	5	4	2	49.9
A0A1L1RTK9	Eukaryotic translation initiation factor 4B	4	9	2	97.9
A0A1D5PVL4	Eukaryotic translation initiation factor 3 subunit F	8	5	1	23.2
F1NSD3	Ig-like domain-containing protein	17	6	1	9.9
A0A1D5PI87	Hydroxysteroid 17-beta dehydrogenase 10	5	7	1	43.4
A0A1D5PEY8	Complement C8 gamma chain	7	11	1	22.3
F1NLT8	Uncharacterized protein	11	7	1	22.9
A0A3Q2UPA9	CMD domain-containing protein	8	6	2	29.8
Q0GFE9	Thymosin beta	38	11	1	5.2
A0A3Q3AS95	Endothelial differentiation-related factor 1 homolog	11	8	1	15.4
A5HUJ0	BG antigen	4	3	2	56.3
A0A1D5PN05	COX6C domain-containing protein	25	6	2	8.8
A0A1D5P5T1	Eukaryotic translation initiation factor 3 subunit K	10	6	2	25.1
A0A3Q2TTU9	Ig-like domain-containing protein	18	8	1	10.4
F1NZC1	Costars domain-containing protein	22	14	2	9
A0A1L1RZ87	V-set and immunoglobulin domain containing 4	5	8	2	42.5
A0A1D5PCF9	Coatomer subunit zeta	6	4	2	38
E1BZS2	Nucleosome assembly protein 1 like 1	4	7	1	45.3
A0A1D5PXT0	Ubiquitin conjugating enzyme E2 M	9	3	1	20.9
Q5ZKU6	Calponin	9	7	1	33.4
R4GGQ4	Mitochondrial import inner membrane translocase subunit	14	7	1	11
A0A3Q2U5V7	Glycerate kinase	5	6	2	52.9
A0A1D5NW93	ATP synthase F1 subunit delta	9	5	1	16.8
F1NQ96	TP53 regulating kinase	5	3	2	48
F1N9J4	60S ribosomal protein L22	11	6	2	19
A0A1D5PLI8	Ig-like domain-containing protein	4	7	1	36
E1C4N0	S10_plectin domain-containing protein	10	13	2	18.9
D5LPR1	Fascin	5	6	2	54.1
F1NRM8	Endoplasmic reticulum resident protein 29	7	7	2	28.2
A0A1D5PPJ3	Importin 8	1	8	1	120.1
F1P582	Ubiquinol-cytochrome c reductase core protein 2	5	1	1	48.5
A0A1D5P2K1	UV excision repair protein RAD23	5	19	2	39.3
Q9PS17	Puromycin-sensitive aminopeptidase isozyme II (Fragment)	100	7	1	2.2
F1NBX4	Ribosomal_L18e/L15P domain-containing protein	13	8	2	16.8
E1BY93	Uncharacterized protein	18	2	2	17.9
A0A3Q2U9X9	Uncharacterized protein	11	9	2	22.9
E1BZJ9	Aminotran_5 domain-containing protein	6	4	1	45.5
Q5ZMN1	Uncharacterized protein	3	4	1	52.4
A0A3Q2TWI1	Nudix hydrolase 15	7	5	1	24.2
A0A1D5PN67	Pyroglutamyl-peptidase I	9	6	1	23.8
A0A3Q2U8E0	Ig-like domain-containing protein	19	7	1	7.1
Q5ZK19	Uncharacterized protein	8	6	1	21
A0A1D5NYE8	Uncharacterized protein	2	10	1	85.4
B8YJN9	Lysozyme	8	7	1	16.2
A0A1D5P0D2	Chromosome 12 open reading frame 10	4	8	2	52.3
F1N9S2	Uncharacterized protein	6	17	2	30.1
I6ZIP5	Aminopeptidase	1	6	1	108.5
A0A1D5PAA8	Uncharacterized protein	5	7	1	37.2
A0A3Q2UKG1	Kinesin family member 5A	1	6	1	114
A0A3Q2U4M1	Branched-chain-amino-acid aminotransferase	5	5	2	44.4
A0A1D5PHR3	Twinfilin-2	5	8	1	43.6
A0A3Q2UDD0	Wiskott-Aldrich syndrome protein family member	2	5	1	57.6
A0A1D5PJ79	Lysosome-associated membrane glycoprotein 1	3	9	1	43.8
A0A3Q2UBQ4	TPR_REGION domain-containing protein	8	7	1	20.1
A0A1D5NXI2	Long-chain-fatty-acid--CoA ligase ACSBG2	2	4	1	82.1
R4GG02	Uncharacterized protein	7	2	1	35.7
A0A3Q2UHL9	SUMO1 activating enzyme subunit 1	6	2	2	46.2
Q5ZL80	Uncharacterized protein	3	9	2	76
F1NIX0	Ribosomal_L2_C domain-containing protein	7	7	2	28
F1NPJ8	Uncharacterized protein	10	3	2	23.3
E1BS92	Pantothenate kinase 1	4	4	1	41.7
Q8QGD9	Galectin	4	2	1	35.5
Q5ZLE2	Aldehyde dehydrogenase	6	3	1	54
A0A1D5NVZ1	Family with sequence similarity 120A	1	8	1	122.6
A0A1D5P9K2	PCI domain-containing protein	2	8	1	67.9
F1NG44	ZnF_CDGSH domain-containing protein	12	6	1	11.9
F1NTM6	Transferrin receptor protein 1	2	1	1	85.6
Q5ZIG5	Uncharacterized protein	2	6	1	78.7
E1C7W7	Transgelin	8	18	1	22.5
A0A1L1RVF4	Aminopeptidase	2	11	1	106.5
B4X9P4	Microsomal glutathione S-transferase 1	8	4	1	17.2
E1BT61	Ubiquitin like modifier activating enzyme 3	3	8	1	49.2
Q9YH14	ATP synthase subunit e, mitochondrial	17	7	1	8.3
F1NJF0	Complement C1q binding protein	7	6	1	24.3
A0A1D5PXP9	Uncharacterized protein	4	5	2	74.4
A0A1D5PNK0	Enolase-phosphatase E1	5	5	2	48
A4PBT0	Metallothionein	19	8	1	6.3
A0A1D5P462	Ribosomal protein S23	13	8	2	18.9
A0A1D5PW68	Eukaryotic translation initiation factor 3 subunit B	2	6	1	92.3
F1NT21	Uncharacterized protein	4	2	1	34.8
E1BYN9	Phosphoribosyl pyrophosphate synthetase associated protein 1	4	5	1	42.4
A0A3Q2TX84	Ig-like domain-containing protein	22	8	1	10.8
A0A1D5PUG2	Sarcosine dehydrogenase	2	2	1	50.7
E1C6N0	MPN domain-containing protein	4	8	1	34.5
E1BXT5	TP53RK binding protein	6	5	1	19.3
F1NSW0	MSP domain-containing protein	5	5	1	27.3
A0A3S5ZPB7	Uncharacterized protein	3	7	1	39.9
A0A3Q2TWP4	Uncharacterized protein	5	2	1	36.3
R4GME1	Prefoldin subunit 2	10	10	2	17.6
A0A1D5PPQ2	FABP domain-containing protein	5	2	1	31.3
A0A1D5PUI6	Cytochrome c oxidase subunit 5B	10	2	1	14
A0A3Q2UCE0	Septin-type G domain-containing protein	3	5	2	68.7
A0A3Q2TXS3	Ig-like domain-containing protein	24	7	1	9.9
F1P0P0	Uncharacterized protein	7	6	1	23.3
A0A3Q2U825	Uncharacterized protein	17	7	1	7.8
A0A3Q2TV88	Ig-like domain-containing protein	23	12	1	10.2
A0A1D5PPU3	Lactamase_B domain-containing protein	5	5	1	29.5
Q5ZLU8	Cold-inducible RNA-binding protein	6	7	1	21
A0A1D5PYA4	Uncharacterized protein	5	6	2	45.2
E1BS15	Acyl-CoA synthetase family member 2	2	6	1	65.3
F1NW50	V-type proton ATPase subunit H	5	6	1	55.4
A0A1L1RXA5	Receptor expression-enhancing protein	3	4	1	37.8
A0A3Q2U1L5	Uncharacterized protein	9	2	1	14
A3RKL2	Nonhistone chromosomal protein HMG-14A	11	4	1	11.4
O93417	Caspase-3	4	4	1	31.7
A0A3Q2UM51	7-methylguanosine phosphate-specific 5'-nucleotidase	2	1	1	57.1
A0A1D5PHS2	Keratin 18	3	1	1	46.8
Q5ZLA0	Glucosamine-6-phosphate isomerase	4	3	1	32.2
A0A452J7Q6	Endophilin-A2	3	2	1	52.8
F1P2M6	Uncharacterized protein	2	2	1	79.4
F1NT58	Uncharacterized protein	5	8	1	26
F2Z4K6	KOW domain-containing protein	12	13	2	17.2
A0A1D5PEW1	Uncharacterized protein	4	8	1	31.5
A0A3Q2TWH8	Copper chaperone for superoxide dismutase	4	12	1	30.8
A0A3Q3AGK3	Ig-like domain-containing protein	23	15	1	10.3
F1NW83	MOB kinase activator 1B	4	4	1	35.2
Q9PS02	Xanthine dehydrogenase (Fragment)	84	2	1	2
A0A1L1RJT5	40S ribosomal protein S30	11	5	1	10.1
A0A3Q3ALM7	Uncharacterized protein	2	2	1	115.6
A0A1L1RT07	Beta-hexosaminidase	2	7	1	70.6
R4GGZ2	Uncharacterized protein	12	2	1	9.5
R4GJL1	Uncharacterized protein	4	6	1	28.1
F1NSB1	Uncharacterized protein	6	7	1	27.2
Q91008	Tenascin Y variant	5	6	1	206.5
A0A3Q2U0N4	Ig-like domain-containing protein	14	8	1	10.5
E1C3U6	PCI domain-containing protein	3	1	1	51.6
F1NPQ0	PCI domain-containing protein	2	2	1	53
E1BVB1	Uncharacterized protein	10	4	1	15.9
F1NMQ3	Uncharacterized protein	7	6	1	19.1
A0A1D5P4V9	40S ribosomal protein S24	7	4	1	17.2
Q5ZIA3	PX domain-containing protein	9	1	1	18.7
F1NYI3	RNA-splicing ligase RtcB homolog	2	1	1	55.2
E1BW56	Cytoplasmic FMR1-interacting protein	1	3	1	145.3
A0A1D5PY98	Ubiquitin-like modifier-activating enzyme 5	3	1	1	43.8
E1C0V1	Glucosamine 6-phosphate N-acetyltransferase	6	1	1	21.4
A0A1D5P1J7	Uncharacterized protein	13	8	1	10.3
A0A1L1RJI2	Uncharacterized protein	9	2	1	22.3
A0A3Q2U8T5	Glutaryl-CoA dehydrogenase	3	2	1	51
F1NJE8	Ectonucleoside triphosphate diphosphohydrolase 8	2	1	1	54.1
F1NER9	Uncharacterized protein	2	5	1	52.6
F1P4F3	Lymphocyte antigen 86	7	3	1	18
A0A3Q2UPN5	Dynactin subunit 1	1	1	1	147.7
F1NRD4	C1q domain-containing protein	4	3	1	26.4
F1NUE0	Uncharacterized protein	4	4	1	32.4
R4GLP0	Cytochrome c oxidase subunit 7C	6	5	1	15.1
R4GKJ0	CXXC motif containing zinc binding protein	13	5	1	18.2
A0A452J7Z6	Calponin	3	7	1	35.4
A0A1D5PXA6	Glutaredoxin domain-containing protein	10	7	1	10.9
A0A3Q2UFW2	U2 small nuclear RNA auxiliary factor 2	1	2	1	75.9
E1BU66	Uncharacterized protein	17	1	1	8.2
E1C4H6	U6 snRNA-associated Sm-like protein LSm4	7	1	1	15.3
Q5F3Q6	O-phosphoseryl-tRNA(Sec) selenium transferase	2	3	1	53.8
A0A3Q2U289	Protein kinase C substrate 80K-H	3	5	1	43.4
F1NAC6	Ubiquinol-cytochrome c reductase core protein 1	2	3	1	55.9
R4GKF0	Coiled-coil-helix-coiled-coil-helix domain containing 10	10	3	1	9.4
A0A1D5PPF7	Uncharacterized protein	6	1	1	33.2
A0A1D5PFV4	60S ribosomal protein L35	3	8	1	38.3
F1NU38	Uncharacterized protein	5	1	1	32
A0A1L1RVH4	PH domain-containing protein	2	1	1	55.6
A0A3Q3AER1	Uncharacterized protein	1	6	1	177.2
A0A3Q3B1L2	Prefoldin subunit 6	5	2	1	18.6
E1C043	Cytochrome c oxidase subunit 5A	6	3	1	16
A0A1D5NUN1	SH3 and PX domains 2B	1	5	1	97.8
D0VX26	Mitochondrial cytochrome c1, heme protein	7	1	1	26.9
A0A1D5P628	Uncharacterized protein	6	2	1	35.7
F1NVR6	N(alpha)-acetyltransferase 15, NatA auxiliary subunit	1	4	1	101
A0A3Q3AMH7	RRM domain-containing protein	2	6	1	59.7
A2N881	VH1 protein (Fragment)	12	7	1	12.2
F1NZC6	Phosphoribosyl pyrophosphate synthase-associated protein 2	2	3	1	40.7
A0A3Q2U1A2	Ig-like domain-containing protein	16	6	1	9.7
Q5ZI52	Death associated protein 1	8	8	1	11.5
Q5ZM66	40S ribosomal protein S26	8	6	1	13
A0A1I7Q426	Histone-binding protein RBBP7	2	8	1	51.9
A0A1D5PAE3	Prosaposin	2	4	1	59.6
E1C0J4	UPF1 RNA helicase and ATPase	1	2	1	123.3
Q5F346	Ribosomal_L28e domain-containing protein	6	7	1	15.9
Q9W6U9	Glycoprotein 130	2	2	1	102.4
F1NET8	TPR_REGION domain-containing protein	5	5	1	20.5
A0A1C9KD18	Annexin	3	2	1	38.6
A0A1D5PD08	Pyridoxamine 5'-phosphate oxidase	5	7	1	23.8
E1BSJ2	40S ribosomal protein S21	11	11	1	9.1
A0A1D5PCI5	NEDD8-activating enzyme E1 regulatory subunit	3	1	1	60.4
F1P1U3	Carn_acyltransf domain-containing protein	3	1	1	73.9
A0A1D5P639	Uncharacterized protein	3	1	1	54.4
A0A1L1RUE3	Uncharacterized protein	9	2	1	13.9
R4GJD6	Eukaryotic translation initiation factor 4E family member 1B	3	6	1	28.1
A0A452J856	Ragulator complex protein LAMTOR3	15	1	1	19.9
F1NTL2	Rab-like protein 3	5	4	1	26.3
F1N9I5	ELAV-like protein	3	1	1	36.1
A0A1D5PL53	Glutaredoxin domain-containing protein	2	2	1	66.4
E1C6N5	Acetyltransferase component of pyruvate dehydrogenase complex	3	1	1	66.5
A0A1D5Q006	Protein CDV3 homolog	4	8	1	21.6
F1P470	Uncharacterized protein	7	12	1	12.8
A0A3Q2UHE4	SH3 domain-containing protein	2	2	1	58
A0A1D5NZZ9	Cordon-bleu WH2 repeat protein like 1	1	1	1	129
A0A3Q2U784	Small nuclear ribonucleoprotein Sm D2	7	1	1	16.2
E1C8T5	Sm domain-containing protein	10	3	1	9.1
F1NHE5	Uncharacterized protein	0	1	1	533.1
A0A1D5PBI5	DNA damage-binding protein 1	1	3	1	126.8
Q5ZL86	Uncharacterized protein	1	2	1	66.2
E1C7H6	SERPIN domain-containing protein	3	1	1	46.5
A0A1D5Q004	Carnitine O-acetyltransferase	1	2	1	75.3
Q2PBA1	RNase L inhibitor	2	9	1	67.4
Q5ZJE2	Clat_adaptor_s domain-containing protein	6	1	1	21.8
A0A1D5P1D0	3'-phosphoadenosine 5'-phosphosulfate synthase 2	1	3	1	67.3
A0A3Q2TUE5	Ig-like domain-containing protein	33	2	1	7.4
A0A1D5PBZ9	Protein tyrosine phosphatase receptor type B	0	5	1	237.5
A0A1L1RN32	Uncharacterized protein	1	3	1	134.3
E1BUZ2	Kinesin-like protein	1	4	1	110.3
R4GM64	Flavin adenine dinucleotide synthetase 1	3	1	1	67.9
A0A3Q2UHG8	Guanine deaminase	2	7	1	50.2
A0A1D5NUK5	Pribosyltran domain-containing protein	7	2	1	19.5
A0A3Q2U1W2	Glutamine amidotransferase type-1 domain-containing protein	7	8	1	10.8
F1NLL4	NTF2 domain-containing protein	6	5	1	14.4
E1BUD0	NADB-LER2	4	2	1	27.5
E1BX75	Alsin Rho guanine nucleotide exchange factor ALS2	2	1	1	182
A0A1D5PYN7	PAX3 and PAX7 binding protein 1	1	1	1	103.3
A0A1D5NUC9	Ribosomal protein L21	5	3	1	19
A0A068FDL3	Gonadotropin-releasing hormone receptor	2	3	1	45.4
A0A1D5PD32	DEAD-box helicase 17	2	1	1	73
F1NSV6	Sodium/potassium-transporting ATPase subunit beta	5	1	1	34.9
F1NNQ3	Vacuolar protein sorting-associated protein 29	4	2	1	20.8
A0A452J857	Histone H3	5	5	1	15.1
A0A1D5PB69	Uncharacterized protein	6	2	1	16.3
F1NJT4	Fibronectin	0	3	1	277
E1C3P6	Non-specific serine/threonine protein kinase	2	1	1	60.6
A0A3Q2U8W3	TNase-like domain-containing protein	5	2	1	24.6
E1BZ00	Uncharacterized protein	1	2	1	70.3
A0A1D5P770	Uncharacterized protein	2	1	1	48.9
E1C7L9	Uncharacterized protein	2	3	1	62.3
F1N8N3	Polycystin 2 like 1, transient receptor potential cation channel	1	4	1	86.6
H9L0U6	Proteasome subunit beta	3	1	1	28.1
A0A1D5PB61	Agmatinase, mitochondrial	8	1	1	36.5
Q5ZIQ8	Uncharacterized protein	1	2	1	65.6
A0A3Q2U212	Uncharacterized protein	2	1	1	54.8
Q8UWG6	Mitogen-activated protein kinase	2	1	1	41.9
Q5QHR9	Tumor necrosis factor alpha converting enzyme	1	3	1	93.5
A0A1D5PN64	Uncharacterized protein	1	2	1	58.4
A0A1L1RPH5	Protein sidekick-1	0	1	1	250.9
A0A1D5PXD8	Uncharacterized protein	4	1	1	97.2
A0A1D5PMQ5	IF rod domain-containing protein	1	7	1	51.2
A0A1L1RYK0	ATP synthase subunit gamma	3	1	1	32.7
D3KR67	RecQ5 helicase	1	2	1	116
A0A3Q2UHL7	EGF-like domain-containing protein	3	4	1	28.3
R4GHN9	Leucine zipper protein 1	1	2	1	123.4
A0A3Q2UFX8	Ig-like domain-containing protein	7	2	1	10.5
A0A1D5P4L5	Cytochrome c domain-containing protein	7	8	1	11.2
A0A3Q2TX73	Sodium/bile acid cotransporter	2	2	1	39.1
F1NVN3	Ovotransferrin	1	1	1	80.7
Q5ZJZ9	Protein arginine N-methyltransferase 5	2	1	1	64.6
A0A1D6UPT4	Uncharacterized protein	2	1	1	75
F1NSL6	Protein tyrosine phosphatase receptor type Q	0	1	1	256.2
A0A1D5NTD3	Proteasomal ubiquitin receptor ADRM1	3	1	1	42.2
F1NAK4	GCN1 activator of EIF2AK4	1	1	1	293.2
F1NAB7	Complement C1r	1	1	1	80.5
A0A1D5P4Y0	Tubulin polymerization promoting protein	4	1	1	23.9
E1BYZ3	Uncharacterized protein	1	1	1	69.7
R4GKP2	Uncharacterized protein	2	1	1	56.7
E1C4H5	Collagen type XXVIII alpha 1 chain	1	1	1	119.6
A0A3Q2TXR6	Reverse transcriptase domain-containing protein	2	2	1	52.2
F1NPD3	60S ribosomal protein L18a	5	4	1	17.5
E1C6R0	IFT81_CH domain-containing protein	1	1	1	79
D5LHI3	Fascin	2	1	1	54.8
E1BRQ3	Mitogen-activated protein kinase kinase kinase kinase 4	1	1	1	151.6
A0A1D5NVS2	Uncharacterized protein	1	1	1	93.1
F1NJK2	Hypoxia-inducible factor 1-alpha	1	1	1	90.4
F1NLA8	GAS domain-containing protein	2	3	1	56.4
A0A3Q2U5I1	Aminotran_1_2 domain-containing protein	1	1	1	99.9
Q9W6N3	Mothers against decapentaplegic homolog (Fragment)	2	4	1	45.6
E1BU88	Treslin_N domain-containing protein	0	1	1	213.6
F1N8X2	Uncharacterized protein	2	1	1	51.6
Q9YHD2	Nuclear calmodulin-binding protein (Fragment)	1	1	1	84.1
F1N991	Uncharacterized protein	1	1	1	73.3
A0A1D5PZ59	Uncharacterized protein	0	5	1	225.1
F1NEY5	Uncharacterized protein	1	1	1	71
A0A343VN31	ATP synthase protein 8	26	3	1	6.4
A0A3Q2TS15	Uncharacterized protein	0	1	1	672.8
A0A3Q2UBE7	Podocalyxin	1	1	1	63.1
F1N8J7	LIM zinc-binding domain-containing protein	9	5	1	8.6
Q6EML5	Aldolase B (Fragment)	59	1	1	1.8
F1NH28	Testis-expressed protein 10 homolog	1	6	1	105.4
A0A3Q2UE32	Uncharacterized protein	2	2	1	37.3
F1NNH5	Teashirt zinc finger homeobox 2	1	1	1	115
A0A3Q2U8A7	LRR binding FLII interacting protein 1	1	1	1	130.7
A0A1D5P7L1	Calcium/calmodulin dependent serine protein kinase	1	1	1	107
E9LUH6	MHC class I antigen (Fragment)	2	1	1	37.1
A0A3Q2TWB4	Centrosomal protein 162	0	1	1	166.7
A0A1D5P2R4	TOX high mobility group box family member 2	1	3	1	78.4
A0A1L1RUW4	Uncharacterized protein	11	1	1	16.7
F1NQ71	G1/S-specific cyclin-E1	3	1	1	46.7
A0A3Q2U2G5	Cyclin dependent kinase 18	1	1	1	69.7
F1NKT5	Transcription factor BTF3	4	2	1	17.3
F1P2U1	Cullin 4A	2	1	1	88.8
