# Supplementary material for: Proteomic insights into broiler stress responses to LED lighting: Effects on liver proteome under neutral, cool, and warm spectra
Source: PLoS One. 2025 Jul 15;20(7):e0328279. doi: 10.1371/journal.pone.0328279 (PMC12262841; doi:10.1371/journal.pone.0328279)
Supplement: S2 Table — (XLSX) [file pone.0328279.s002.xlsx]

## Sheet: S2_Table
Uniprot acession	Protein description	∑Coverage % by amino acid	a)PSMs	b)Unique Peptides	c)MW [kDa]
F1NV02	Apolipoprotein B	26	599	106	523
A0A1D5NYG3	Uncharacterized protein	26	312	47	283.8
A0A1D5NW68	Serum albumin	56	481	32	64
A0A1D5PTR5	Talin-1	22	221	41	273.7
A0A1D5P6Q5	Fatty acid synthase	19	263	40	274.6
A0A3Q2UM65	Rib_recp_KP_reg domain-containing protein	37	255	35	116.7
A0A3Q2TSP8	Uncharacterized protein	27	255	38	189.1
A0A1D5P6F4	Uncharacterized protein	15	223	35	289.1
A0A1L1RNS0	Alpha-enolase	47	367	19	48.9
A0A1D5NTV3	Uncharacterized protein	18	131	31	266.2
A0A1D5PF87	Amylo-alpha-1, 6-glucosidase, 4-alpha-glucanotransferase	25	162	33	174.3
A0A1L1RND0	Heat shock protein HSP 90-alpha	32	177	27	89.3
A0A3Q2UDT6	Aminopeptidase puromycin sensitive	28	237	29	124.1
A0A1D5PU94	Uncharacterized protein	24	136	31	189.9
A0A1D5P9F9	Uncharacterized protein	23	278	41	198.9
F1NK40	Uncharacterized protein	21	142	27	163.2
Q8JHF6	Pyruvate carboxylase	27	150	22	127.2
A0A1D5PE96	Uncharacterized protein	44	208	24	71.7
F1NCZ2	Rab GDP dissociation inhibitor	36	140	21	70.7
F1NIY2	Xanthine dehydrogenase/oxidase	24	226	32	149.4
F1P5J5	AA_TRNA_LIGASE_II_ALA domain-containing protein	31	220	31	106.9
Q5ZJ15	Alpha-1,4 glucan phosphorylase	32	220	21	98.6
A0A1D5PSE5	ATP-citrate synthase	28	218	30	121.1
A0A547	Trifunctional purine biosynthetic protein adenosine-3	32	188	27	106.5
Q90WF1	Filamin	13	101	17	272.8
A0A3Q2TXL9	Stress induced phosphoprotein 1	43	182	26	62
A0A1D5PS29	Elongation factor 2	28	165	25	95.3
A0A1D5PZJ4	T-complex protein 1 subunit theta	47	162	24	60.2
A0A1D5PXG2	Uncharacterized protein	34	147	24	91
E1BYG4	Cystathionine beta-synthase	35	152	19	62.7
A0A1D5PKV6	Xylulokinase	39	136	19	58.3
F1NQD9	Radixin	40	165	12	68.6
A0A3Q2U676	Uncharacterized protein	35	140	15	70.8
Q5ZKP8	Lysine--tRNA ligase	35	172	21	67.9
F1P1A5	Transketolase	33	121	19	68.4
A0A3Q2UAF0	Uncharacterized protein	42	109	17	46
F1NKL4	Dynein cytoplasmic 1 heavy chain 1	6	91	20	532.8
F1NK38	T-complex protein 1 subunit eta	42	113	18	59.4
A0A3Q2U9P1	Peptidylprolyl isomerase	42	123	15	52.8
Q5ZMG9	Uncharacterized protein	35	89	15	60.4
A0A3Q2TU25	Dihydropyrimidine dehydrogenase [NADP(+)]	22	115	19	111.3
F1NKB6	ATP-dependent 6-phosphofructokinase	26	135	19	85.1
A0A1D5PPF8	Heat shock protein family A (Hsp70) member 4	27	111	16	94.2
Q5ZM75	AA_TRNA_LIGASE_II domain-containing protein	32	90	13	58.3
Q5ZHR4	Uncharacterized protein	30	143	21	77.5
A0A1D5NYK7	Moesin	34	161	10	68.3
F1NMC3	Uncharacterized protein	23	120	20	100.2
A0A1D5NV65	Uncharacterized protein	37	148	19	68
A0A1D5P9V0	Pyruvate kinase	35	140	3	60.3
F1NZQ9	Histidine ammonia-lyase	29	128	15	72.9
F1NHL2	Cullin associated and neddylation dissociated 1	18	102	19	136.3
F1NJC7	Retinal dehydrogenase 1	33	144	15	55.8
Q9I8D6	T-complex protein 1 subunit delta	33	99	13	57.7
A0A1D5NYB2	Polyadenylate-binding protein	27	119	18	70.8
A0A1D5PQV0	Cytoplasmic aconitate hydratase	20	121	19	101.2
A0A1D5PMN7	Amidohydro-rel domain-containing protein	31	107	14	58
F1NUS2	Uncharacterized protein	22	129	19	95
F1P298	Amidohydrolase domain containing 1	35	103	14	47.6
F6QGI8	FBPase domain-containing protein	27	92	13	51.8
A0A140T8G0	FABP domain-containing protein	61	223	10	14.2
Q5ZIY8	Uncharacterized protein	45	82	14	49.8
Q5F424	Uncharacterized protein	36	98	15	57.4
E1C1I6	Aldo_ket_red domain-containing protein	61	102	6	35.9
F1NW43	Pyruvate kinase	33	124	2	57.8
A0A1L1RY04	ATP synthase subunit beta	27	85	13	68.4
A0A1D5NW27	Tubulin alpha chain	38	107	2	50.1
A0A1D5PRZ7	Uncharacterized protein	20	80	15	107.4
A0A3Q2U611	Arginyl aminopeptidase	20	107	18	102.2
A0A1D5PWF8	6PF2K domain-containing protein	39	112	17	54.3
A0A1D5NXV1	Tubulin alpha chain	42	100	3	49.7
A0A1D5PJ18	Uncharacterized protein	24	119	18	96.1
H9L3L2	Coatomer subunit alpha	16	85	17	138.4
A0A3Q2UA96	T-complex protein 1 subunit gamma	30	98	17	68.7
B3VE14	Inter-alpha inhibitor heavy chain 2	21	98	18	106.7
E1BU99	Beta-ureidopropionase 1	37	127	15	42.7
A0A3Q2U679	Gephyrin	23	86	14	92.2
A0A1D5PV06	Protein disulfide-isomerase	31	104	17	57.4
F1NUL9	Fibrinogen beta chain	37	72	16	55.3
F1NZX7	PX domain-containing protein	28	88	13	66.5
F1P0A1	X-prolyl aminopeptidase 1	34	78	16	70
F1NQZ9	Glutamate-cysteine ligase catalytic subunit	28	82	16	72.6
F1NJU7	Tyrosine--tRNA ligase	29	101	14	60.1
A0A1D5NXA6	Uncharacterized protein	28	81	15	72.5
Q5ZLV5	M20_dimer domain-containing protein	36	98	15	53
Q5F411	Uncharacterized protein	34	111	20	59.7
F1NE33	Formimidoyltransferase-cyclodeaminase	25	116	16	59.1
A0A1D5P2D5	Isoleucyl-tRNA synthetase	15	93	17	146.5
F1NLP7	Antithrombin-III	38	84	15	51.7
A0A1L1RMC0	Proteasome subunit alpha type	52	92	11	29.3
Q71SG2	Collapsin response mediator protein-2A	26	67	10	73.4
Q5ZMK9	PfkB domain-containing protein	43	100	16	40.1
H9KYX6	Uncharacterized protein	33	101	15	52.4
A0A1L1RJ88	Acetylserotonin O-methyltransferase like	24	90	12	69.5
E1BQC2	Ovotransferrin	24	102	1	83.4
F1NRI3	WD repeat-containing protein 1	31	113	18	66.5
A0A1D5P490	Eukaryotic translation initiation factor 4 gamma 1	12	84	15	182
M1X8W0	MRC1L-A	14	95	16	166.3
E1C3A9	Vigilin	12	54	11	141.5
F1NKP4	Phosphoenolpyruvate carboxykinase, cytosolic [GTP]	28	87	16	69.5
A0A1D5PIZ1	Thimet oligopeptidase 1	27	102	20	78.3
F1NSZ4	Aminopeptidase like 1	32	70	13	56.1
Q5ZMM4	Catalase	24	86	12	60
R4GM10	Fructose-bisphosphate aldolase	45	94	12	39.3
A0A1D5NV46	Uncharacterized protein	27	96	14	61.6
E1C7M7	Catenin alpha 1	19	86	13	100
F1NPG2	Isocitrate dehydrogenase [NADP]	24	119	13	46.6
A0A1D5PAE8	Leukotriene A(4) hydrolase	22	86	12	76.6
E1C4W4	Aldehyde dehydrogenase 7 family member A1	23	88	12	58
A0A1D5Q032	Adenylyl cyclase-associated protein	36	111	15	51
E1BV78	Fibrinogen C-terminal domain-containing protein	38	69	14	49.9
F1NC26	Uncharacterized protein	21	68	12	94.7
A0A1D6UPQ3	AA_TRNA_LIGASE_II domain-containing protein	19	87	11	90.6
A0A1D5PX97	AMP_N domain-containing protein	33	77	14	55.1
Q4ADG4	Ovotransferrin	23	102	1	77.8
F1NMA2	Sulfotransferase	38	80	9	34.3
F1P4V1	Fibrinogen alpha chain	19	84	11	82.3
A0A1D6UPS7	AB hydrolase-1 domain-containing protein	24	74	11	66.8
A0A1D5P0E2	Protein transport protein SEC23	19	63	12	86.1
F1NU17	Phosphoglycerate kinase	33	103	14	44.6
A0A1D5NT61	ELFV_dehydrog domain-containing protein	24	86	13	60.8
E1BXC2	S-formylglutathione hydrolase	43	94	10	31.5
A0A1D5PV43	Ribose-phosphate pyrophosphokinase 2	24	75	11	50.7
A0A1D5PPA8	Adenosylhomocysteinase	34	65	11	47.7
F1NQF4	Heme oxygenase 1	30	73	8	35.7
A0A3Q2UEL1	Phosphopantothenoylcysteine synthetase	39	93	13	43.7
Q5ZJK3	Signal transducer and activator of transcription	24	56	14	87.2
A0A1D5PJR5	Uncharacterized protein	24	70	13	75.4
A0A1L1RQ91	Glucose-6-phosphate isomerase	30	97	14	62.1
A0A3Q2TUH0	Phos_pyr_kin domain-containing protein	33	71	8	34.9
A0A1D5P901	Hydroxyacylglutathione hydrolase, mitochondrial	33	65	8	34.2
F1NY09	DUF1907 domain-containing protein	31	65	8	34.7
A0A1D5P7K7	Septin-type G domain-containing protein	33	87	10	49.4
E1BVD1	Aldo_ket_red domain-containing protein	42	109	7	35.6
A0A1D5PTB3	Dihydrodiol dehydrogenase	29	100	11	42.6
Q5U7A2	Adenylosuccinate lyase	22	85	10	54.6
A0A3Q2UB37	Malic enzyme	22	102	14	72.7
A0A1D5P8I7	Isocitrate dehydrogenase [NADP]	31	63	12	50.5
A0A1D5PB77	Bile acid-CoA:amino acid N-acyltransferase	29	68	9	44.3
A0A3Q2U9K8	Phosphoenolpyruvate carboxykinase [GTP], mitochondrial	34	107	12	45.1
F1NN49	Delta-aminolevulinic acid dehydratase	25	77	10	55.2
A0A1D5PPN9	Endoplasmin	20	94	15	91.5
E1BT93	Aldedh domain-containing protein	30	100	14	56.8
F1N9U8	Electron transfer flavoprotein subunit alpha	36	33	8	36.7
F1P3I8	Amidophosphoribosyltransferase	23	82	11	56.2
A0A1D5PBC6	AA_TRNA_LIGASE_II domain-containing protein	24	75	11	64.1
A0A1D5PJW4	Proteasome subunit alpha type	43	65	9	27.9
F1NTK1	Phosphoserine aminotransferase	34	107	12	40.5
A0A3Q2TRY3	Uncharacterized protein	12	53	13	147.8
A0A1D5NUN3	Acyl-CoA synthetase short chain family member 2	24	68	14	77.2
A0A1D5PFB8	Dynactin subunit 2	35	51	10	45.1
Q5ZJQ5	AA_TRNA_LIGASE_II domain-containing protein	31	79	15	57.2
A0A1D5PN19	PKS_ER domain-containing protein	27	78	6	39.8
F1NYW8	Fumarylacetoacetase	33	98	11	46.5
A0A1D5PSP4	Nicotinate phosphoribosyltransferase	29	74	13	57.2
Q7SX63	Heat shock protein 70	24	82	6	69.9
A0A1D5PTU5	Peptidase_S9 domain-containing protein	20	68	12	81.8
Q6PKI8	Phenylalanine hydroxylase	32	96	14	51.1
A0A1D5PFJ6	Heat shock cognate 71 kDa protein	23	102	7	70.3
F1NLE4	Glutathione synthetase	31	56	12	52.3
E1C8W4	Ubiquitin carboxyl-terminal hydrolase	14	65	8	93.2
A0A1D5PL36	Uncharacterized protein	30	54	9	44.3
Q5ZMR5	Uncharacterized protein	40	84	11	32.9
A0A452J855	Tudor-interacting repair regulator protein	38	78	11	33.8
Q5ZK20	Protein disulfide-isomerase A4	25	88	16	70.9
F1NGM0	Uncharacterized protein	26	61	11	60.9
A0A3Q3A2S6	Exportin-7	14	49	13	126.9
E1BXS8	DLH domain-containing protein	41	88	10	28.2
E1BUB6	Uncharacterized protein	41	64	7	27.9
A0A1D5PN54	ATP synthase subunit alpha	22	57	10	59.9
E1BU27	Aldo_ket_red domain-containing protein	28	83	12	49.5
A0A452J864	F-actin-capping protein subunit beta	40	64	9	29.3
A0A1D5PV36	Uncharacterized protein	26	76	7	52.4
A0A3Q2UNP2	1,4-alpha-glucan branching enzyme 1	19	112	15	81.9
Q90WR6	Sulfotransferase	41	78	10	36.2
E1BSH9	Hcy-binding domain-containing protein	37	57	11	45
A0A1D5PVH5	Uncharacterized protein	27	77	9	41.2
A0A3Q2U3B7	Spectrin alpha chain, non-erythrocytic 1	5	55	10	287.6
A0A1D5PVM0	Vitellogenin domain-containing protein	15	44	11	99.9
E1BVT3	Malate dehydrogenase	41	63	11	35.6
E1BR38	Argininosuccinate synthase	34	68	13	46.9
F1NH21	TPR_REGION domain-containing protein	24	76	8	40.2
A0A1D5P5L5	Methyltransf_11 domain-containing protein	38	79	12	30.3
A0M8U0	F-actin-capping protein subunit alpha	37	40	6	32.8
A0A1L1S0C5	Sorting nexin 1	26	60	9	58.1
E1BWX9	Urocanate hydratase 1	22	78	12	61.3
A0A1D5PKN8	Uncharacterized protein	34	69	9	33.2
Z4YJB8	Destrin	48	79	11	18.5
A0A1D5PNU2	Uncharacterized protein	30	61	8	41.1
A0A1D5P6V5	Perilipin	24	57	10	45.4
A0A1D5PCD2	A2M_recep domain-containing protein	18	75	9	61
A0A3Q2UIT5	Uncharacterized protein	25	55	9	37.2
F1NZC0	Aldose 1-epimerase	24	54	6	38
A0A1D5PAU7	M20_dimer domain-containing protein	27	96	12	45.9
A0A3Q2U398	Sulfotransferase	32	85	12	35.9
A0A1D5PAE4	Heparin binding growth factor	51	57	10	26.2
A0A1D5PC23	Transaldolase	34	77	11	37.6
E1BV75	Dehydrogenase/reductase 7	28	63	9	37.7
E6N1V8	Guanine nucleotide-binding protein beta subunit2-like 1	40	48	9	35.1
A0A1D5PZ75	Sulfite oxidase	31	71	11	50.3
F1NYZ7	Chloride intracellular channel 4	47	57	8	28.5
F1N9F8	Aldo-keto reductase family 1 member A1	26	63	12	41.3
A0A1L1RPR4	Aspartate aminotransferase	27	54	10	48
A0A3Q3A8D7	N-myc downstream regulated 1	23	42	6	44.2
F1NW23	Clathrin heavy chain	8	45	10	191.5
F1N8Y3	Uncharacterized protein	34	75	9	30.3
F1NDH2	Angiotensinogen	23	58	9	51.3
A0A3Q2UF40	Uncharacterized protein	35	70	11	39.9
F1NT57	Aldo_ket_red domain-containing protein	35	88	5	37
F1P574	NTP_transferase domain-containing protein	24	60	7	39.4
E1C7T1	SERPIN domain-containing protein	29	49	11	48.7
A0A3Q2TVA9	Complement factor D	24	29	7	49.5
A0A3Q3AXP4	Vesicle amine transport 1	26	56	8	43.6
F1P4I0	PKS_ER domain-containing protein	37	53	9	35.3
F1NA58	Calponin-homology (CH) domain-containing protein	15	57	10	82.6
A0A3Q2U9E5	Hydrolase_4 domain-containing protein	35	50	8	34.5
A0A1D5PVM5	Eukaryotic initiation factor 4A-II	28	74	12	44.7
A0A3Q2U3Y5	PKS_ER domain-containing protein	25	35	2	43.1
A0A1D5P9U3	3-hydroxy-3-methylglutaryl coenzyme A synthase	21	53	10	60.2
Q5ZLD1	Uncharacterized protein	23	76	13	54.3
F1NJV1	Amino_oxidase domain-containing protein	18	35	6	54.3
E1C007	Protein kinase C and casein kinase substrate in neurons protein 2	26	56	10	56
Q5ZJI7	Actin-related protein 2/3 complex subunit	34	53	11	41.7
E1BXG9	Peptidylprolyl isomerase D	30	58	10	40.5
B0FLP0	Aminoimidazole-4-carboxamide ribonucleotide transformylase/IMP cyclohydrolase	21	42	7	64.4
Q58I02	Nicotinamide phosphoribosyltransferase	23	63	12	55.6
A0A1D5PBV4	PKS_ER domain-containing protein	26	45	2	40
A0A1D5PJI5	Septin 11	26	61	3	50.8
A0A3Q2TX69	SEC31 homolog B, COPII coat complex component	10	35	10	132.4
F1P337	Sorting nexin	27	63	11	45.7
A0A1D5P1D0	3'-phosphoadenosine 5'-phosphosulfate synthase 2	21	39	10	67.3
A0A1D5P8N3	Adaptor related protein complex 1 subunit beta 1	10	60	4	118.5
F1P3P3	Uncharacterized protein	35	59	1	23.2
A0A1D5P2V1	Uncharacterized protein	30	59	3	31.7
F1NVF3	Uncharacterized protein	27	47	12	53.7
F1NG65	Nucleoside diphosphate kinase	38	38	2	20.6
A0A1D5PCT4	Coronin	22	65	11	64.4
F1NE97	Nuclear migration protein nudC	28	43	8	39.2
E1C2A1	LRRcap domain-containing protein	27	65	7	32.9
A0A1D5P6M8	Nitrilase family member 2	31	60	4	27.8
F1NI89	S-(hydroxymethyl)glutathione dehydrogenase	22	57	8	39.6
E1C4B8	Phosphomannomutase	44	77	9	28.3
A0A1D5PDE6	Myristoylated alanine-rich C-kinase substrate	26	33	4	27.6
A0A1D5PHL0	Proteasome subunit alpha type	32	25	5	25.9
Q8QH01	Dimethylaniline monooxygenase [N-oxide-forming]	22	61	12	60.4
F1NMA3	Sulfotransferase	30	49	7	34
F1NSS4	Non-specific lipid-transfer protein	18	62	11	57.5
A0A3Q3A3B6	Actin-related protein 2	27	48	9	45.4
F1NPF0	Eukaryotic translation initiation factor 2 subunit 3	26	53	7	51.1
F1NBX1	Regucalcin	34	58	7	33.2
F7BYG6	Perilipin	24	24	8	49
E1C455	Queuosine salvage protein	27	55	9	39
F1NPD1	Sulfotransferase	32	72	9	36.1
Q5ZJV0	PCI domain-containing protein	21	31	6	46.8
F1NB62	Uncharacterized protein	27	33	7	44.6
F1NFY2	Glycerol-3-phosphate dehydrogenase [NAD(+)]	24	58	8	41.4
A0A3Q2UHZ1	Acidic leucine-rich nuclear phosphoprotein 32 family member E	28	28	5	31.5
K4Q293	Histidine-rich glycoprotein	12	40	1	83.5
E1C2I9	Leucyl-tRNA synthetase	11	52	10	134.2
Q5ZIZ0	6-phosphogluconate dehydrogenase, decarboxylating	21	59	9	53.3
V9LU50	Carboxylic ester hydrolase (Fragment)	16	54	1	61.2
A0A1D5P546	Polyubiquitin-B	80	85	3	25.8
A0A1D5P893	Poly(rC) binding protein 2	36	53	9	34.8
A0A452J7V2	Ras-related protein Rab-2A	48	62	8	22.6
F1NAY8	Mevalonate diphosphate decarboxylase	12	55	7	68
E1C0Q5	Uncharacterized protein	25	35	7	44.1
E1C6M9	Cadherin-1	11	50	7	97.7
Q5ZJY1	6-phosphogluconolactonase	31	43	6	26.2
F1NPA9	KH type-2 domain-containing protein	42	50	9	26.7
A0A1D5P9P3	Alpha-actinin-1	11	35	1	105.6
A0A1L1RKY9	Caldesmon	17	54	8	60.1
A0A3Q8WI14	Glycerol-3-phosphate dehydrogenase [NAD(+)]	30	36	8	37.7
A0A1L1RXA3	Ubiquitin carboxyl-terminal hydrolase	48	45	8	26.3
Q5ZMT1	Uncharacterized protein	34	51	1	23.3
F1NCM5	PKS_ER domain-containing protein	19	52	8	35.9
Q6EE30	Eukaryotic translation elongation factor 1	23	62	10	49.8
Q5ZK22	Sorting nexin	25	61	10	46.6
A0A1D5PLK6	BRO1 domain-containing protein	9	29	6	97.4
A0A1D5NX08	Carboxylic ester hydrolase	18	44	4	61.9
F1NAX3	Glycerol-3-phosphate phosphatase	29	56	7	33
A0A3Q3ANZ2	Uncharacterized protein	12	52	5	53.7
A0A1D5PSI3	Uncharacterized protein	22	51	8	47.3
F6T197	Uncharacterized protein	31	28	7	31.5
A0A1D5PIX0	Alpha-actinin-4	10	38	2	118.3
A0A1L1RUN3	Aldo_ket_red domain-containing protein	58	46	1	16
A0A1D5P4F3	GB1/RHD3-type G domain-containing protein	15	47	8	70.2
A0A1L1RLU1	Sulfotransferase	36	53	11	36.7
F1P156	Uncharacterized protein	27	46	7	34.9
F1NL38	Uncharacterized protein	11	48	2	123
E1BW57	Nudix hydrolase domain-containing protein	41	50	8	24.6
F1NVJ0	4-hydroxyphenylpyruvate dioxygenase	22	69	9	44.9
F1P1K3	Arp2/3 complex 34 kDa subunit	28	47	10	34.4
F1NVH2	Tubulin-specific chaperone A	42	50	7	12.7
F1NT28	Pyrophosphatase (inorganic) 1	36	66	11	32.6
A0A3Q2U5Y0	Uncharacterized protein	26	48	7	36.2
E1BYW9	Proteasome subunit beta	25	41	5	23.1
E1C0F3	RAB7A, member RAS oncogene family	39	33	6	23.5
Q90933	Neuron-glia cell adhesion molecule (Ng-CAM)	8	43	7	138.3
A0A160F7C1	Corticosteroid binding globulin	23	37	8	47.7
E1BXI0	Gamma-butyrobetaine hydroxylase 1	23	34	7	49.4
E1C9F4	Uncharacterized protein	43	44	7	25.1
F1NAQ8	Uncharacterized protein	14	32	7	83.5
A0A1D5PG73	Uncharacterized protein	21	42	8	40.1
Q5ZJ61	B5 domain-containing protein	19	36	9	65.9
F1NPN5	SERPIN domain-containing protein	27	39	10	47.6
E1BTT4	Hydroxyacyl-CoA dehydrogenase trifunctional multienzyme complex subunit beta	19	29	7	50.8
F1NTM7	Aspartate aminotransferase	24	80	11	45.9
E1BTT8	L-lactate dehydrogenase	21	43	7	36.5
E1C735	S-adenosylmethionine synthase	20	39	6	43.7
F1N9C1	NADB-LER3	28	59	5	27.9
A9CP13	D-serine dehydratase (Fragment)	25	44	7	40.4
A0A1D5PG53	Triokinase and FMN cyclase	23	50	9	59
A0A1D5P1W7	Karyopherin subunit beta 1	11	41	7	97.3
A0A1D5PU09	Fermitin family member 2	14	52	9	81.8
A0A1D5PXH1	Heterogeneous nuclear ribonucleoprotein A3	24	55	8	40.6
A0A1D5P3S9	Uncharacterized protein	24	40	8	40.4
A0A1D5P5K7	Nitrilase family member 2	28	44	2	22.1
R4GMB6	Farnesyl pyrophosphate synthase	23	70	10	40.4
A0A1D5P7Y8	AP complex subunit beta	9	53	2	105.6
F1NZX3	Nudix hydrolase domain-containing protein	30	38	7	32.8
Q5ZM47	Serine/threonine-protein phosphatase	25	50	7	35.5
Q2UZR2	Phosphoglucomutase 1	16	52	8	66.6
A3RKL3	Dihydrofolate reductase	45	64	8	21.8
A0A1L1RNL7	WD_REPEATS_REGION domain-containing protein	16	45	6	62.5
F1NXH1	MOSC domain-containing protein	28	57	9	37.4
E1BYF1	Cystathionine gamma-lyase	25	40	8	43.9
A0A1L1RQQ1	NAD(P)H-hydrate epimerase	34	22	5	25.9
A0A1D5PZ51	Amidohydro-rel domain-containing protein	13	25	3	70.7
A0A1L1RNR4	Kininogen 1	13	38	6	62
E1C516	Pyridoxal phosphate homeostasis protein	31	51	7	29.5
A0A1D5PEU7	CN hydrolase domain-containing protein	17	34	5	54.6
A0A1D5PC67	Complement C5	6	26	9	195.7
A0A3Q2TVZ3	Na(+)/H(+) exchange regulatory cofactor NHE-RF1	25	53	8	38.7
F1NI29	Uncharacterized protein	14	28	7	82.9
E1C7F4	EHN domain-containing protein	22	24	8	55.6
A0A3Q2UED1	Protein transport protein Sec31A	8	43	9	138.1
A0A1D5PFP7	Uncharacterized protein	33	37	6	28.6
A0A3Q2U9Z6	3-hydroxy-3-methylglutaryl coenzyme A synthase	20	46	9	56
A0A1D5PHV9	Early endosome antigen 1	5	39	6	166.2
E1C3Y2	Homogentisate 1,2-dioxygenase	13	48	7	49.4
Q5ZMW1	Aconitate hydratase, mitochondrial	11	37	6	85.6
E1C5M4	APH domain-containing protein	29	23	7	41.4
A0A1L1RZK1	Lactoylglutathione lyase	46	54	8	20.5
A0A1L1RRR1	Elongation factor 1-alpha	19	52	8	51.7
A0A3Q2TV58	Uncharacterized protein	9	28	6	92.5
O42484	17-beta-hydroxysteroid dehydrogenase type IV	11	35	6	80.1
F1P4K4	Aldehyde dehydrogenase 8 family member A1	18	76	9	53.2
Q6LDD0	Vinculin (Fragment)	48	41	7	20.4
A0A1D5PLH7	Peroxiredoxin	34	28	7	29.9
F1NLE7	Aminoacyl tRNA synthetase complex interacting multifunctional protein 1	26	33	7	34.7
A0A1D5NUL5	Septin-type G domain-containing protein	19	55	2	55.8
A0A1D5PLZ2	Serpin family D member 1	19	56	8	55.8
A0A1D5PK53	Actin, alpha skeletal muscle	19	33	4	43.4
Q5ZKR9	ADP ribosylation factor 4	44	49	4	20.5
A0A452J7T9	Cofilin-2	46	53	6	18.6
A0A1D5P8E8	BH3-interacting domain death agonist	26	35	5	33.8
A0A3Q2U8K0	Uncharacterized protein	22	38	6	33.1
A0A1D5PW63	Glutathione S-transferase theta-1	30	40	5	27.9
A0A1D5PMD9	Carboxylic ester hydrolase	14	42	1	61.9
F1NWX6	Plasminogen	14	56	10	90.7
A0A1D5P5M6	Uncharacterized protein	38	41	8	26.8
A0A1D5PYQ3	Tr-type G domain-containing protein	16	42	7	67.6
F1NYB1	Tubulin beta chain	16	50	2	49.8
A0A1D5PNS4	Gelsolin	11	26	6	91.4
A0A0N7G7I8	Adipocyte fatty acid binding protein	48	41	1	14.9
E1C0L2	3-hydroxyanthranilate 3,4-dioxygenase	24	47	7	33.1
A0A1D5P1U2	Pyruvate dehydrogenase E1 component subunit beta	24	18	6	38.9
A0A1D5P0U5	Calreticulin	20	63	10	48.1
O57536	Nucleoside diphosphate kinase (Fragment)	39	33	1	17.5
A0A1D5NYF3	FABP domain-containing protein	48	47	1	14.9
Q5ZLI2	Proteasome subunit alpha type	20	42	6	28.5
A0A3Q3AZM2	Calmodulin	27	50	5	17.4
A0A3Q3AIE0	Glutathione peroxidase	42	60	8	21
A0A1D5NT70	Uncharacterized protein	42	32	2	25.3
Q5F3R8	Uncharacterized protein	39	54	8	24.5
F1NVF0	Vacuolar protein sorting-associated protein 35	10	39	7	92
Q90864	Beta-H globin	44	74	6	16.4
Q5ZMH8	AFP-like domain-containing protein	21	30	6	40.1
G1K338	Tubulin beta chain	15	42	1	49.9
E1BX85	Uncharacterized protein	39	55	10	27.2
A0A1L1RSI2	14-3-3 protein zeta	31	55	7	28.5
F1NEF7	Uncharacterized protein	25	39	7	35.2
A0A1L1RW35	Uncharacterized protein	19	23	6	48.7
A0A1D5P3I6	Peptidylprolyl isomerase	12	28	5	62.8
E1C378	Uncharacterized protein	26	40	7	32.9
Q5ZM58	Uncharacterized protein	23	43	7	42.6
Q9W6J2	Glutathione S-transferase class-alpha	35	47	7	25.4
A0A1L1RJ01	Threonine synthase like 2	15	30	6	54.4
Q6LC82	GTPase cRac1A	29	50	6	21.4
E1BS37	Uncharacterized protein	29	43	9	32.6
A0A1D5P470	Glutathione S-transferase	31	36	5	25.4
R4GLB3	Proteasome subunit beta	40	28	6	22.7
A0A1D5P648	Uncharacterized protein	19	30	7	45.4
F1NCU9	Uncharacterized protein	22	27	5	39.3
A0A1I7Q422	Transthyretin	45	17	6	18.5
D5M8S2	DJ-1	42	48	8	19.9
E1C460	Uncharacterized protein	22	67	7	32.2
A0A1L1RJ90	Hydroxymethylglutaryl-CoA lyase, mitochondrial	24	41	7	33.7
E1C4L3	Sepiapterin reductase	23	33	6	28.8
A0A3Q2TWQ7	VWFD domain-containing protein	19	26	4	30
F1NMY1	14-3-3 protein gamma	23	40	2	28.3
F1NX57	Glyoxylate and hydroxypyruvate reductase	27	37	8	35.2
Q6WEB3	Thymosin beta	44	25	5	5.2
E1BZ79	Mevalonate kinase	15	37	5	41.9
A0A1D5PEZ3	Dynactin subunit 1	6	24	6	139.8
Q5ZKI1	Chloride intracellular channel protein	33	19	5	28.1
A0A1D5PBU7	Secernin 2	16	29	5	46.7
E1C6U2	Uncharacterized protein	8	26	5	93
F1NC02	Proteasome subunit alpha type	28	46	7	29.5
O93467	GTP-binding protein	30	54	6	21.8
Q5ZIP7	Uncharacterized protein	28	27	5	23.5
A0A1D5PT58	40S ribosomal protein S8	22	32	5	30.6
A0A0A0MQ61	Uncharacterized protein	38	41	2	25.2
A0A3Q3AV17	Enoyl-CoA hydratase and 3-hydroxyacyl CoA dehydrogenase	10	32	5	79.6
F1NSB6	Ankyrin repeat and FYVE domain containing 1	8	26	5	118.4
A0A1D5NV94	AP-2 complex subunit alpha	10	38	9	107
Q5ZIY2	Uncharacterized protein	26	34	6	31.7
F1P331	Aldo-keto reductase family 7 like (gene/pseudogene)	17	34	5	36.6
F1NI85	Catechol-O-methyltransferase domain containing 1	18	29	5	38.5
Q90WA9	Fatty acid-binding protein, liver	46	22	4	14.2
F1NEQ6	Proteasome subunit alpha type	28	42	7	27.5
F1NMB9	Heme-binding protein 1	30	38	5	23.9
F1P5U4	Uncharacterized protein	20	51	8	33.9
A0A1D5PVX9	Abhydrolase domain containing 14B	31	23	4	22.5
A0A1D5PC90	Uncharacterized protein	14	36	7	56.6
F1NB66	60S acidic ribosomal protein P0	17	26	5	38.2
F1NMN7	Aldehyde dehydrogenase 9 family member A1	13	36	6	63.6
E1BRI5	Abhydrolase_2 domain-containing protein	34	30	5	25.1
F1NBI2	Uroporphyrinogen decarboxylase	23	29	5	36.9
A0A1D5PK48	Uncharacterized protein	40	37	5	10.3
A0A1D5NWH9	CSD_1 domain-containing protein	20	21	4	30.9
F1NB64	Uncharacterized protein	13	35	4	44.6
Q5ZLP3	F-actin-capping protein subunit alpha (Fragment)	36	21	4	22.9
Q5F370	PKS_ER domain-containing protein	20	57	7	37.6
A0A452J7S4	Malate dehydrogenase, cytoplasmic	13	53	7	57.4
A0A3Q2TZA4	A2M_recep domain-containing protein	18	33	3	33.8
A0A1D5PMI8	Uncharacterized protein	14	21	7	62.1
R4GL80	Coenzyme A synthase	12	19	4	56.3
A0A1D5NYX6	Cytochrome b5	38	34	3	14.4
A0A1D5PJC6	Metallophos domain-containing protein	20	23	5	35.9
A0A3Q2TYT7	BCL2 like 15	39	35	6	18.1
B3Y932	DNA-(apurinic or apyrimidinic site) lyase	22	23	5	33.4
A0A1D5PDA1	Enoyl-CoA hydratase 1	15	46	8	56.4
Q90576	450 kDa protein (Fragment)	13	25	1	47.4
Q9DEQ6	Eukaryote initiation factor 2 beta	22	17	5	38.4
Q5ZMK3	Sacchrp_dh_NADP domain-containing protein	17	19	6	46.8
A0A3Q2UC12	Platelet-activating factor acetylhydrolase IB subunit beta	24	24	5	26.8
F1NT44	Translin	26	43	5	26
A0A3Q2UEJ5	Prostaglandin E synthase 3	22	35	5	27.4
Q5ZM05	14_3_3 domain-containing protein (Fragment)	26	29	3	22
A0A1L1RRN4	Peptidyl-prolyl cis-trans isomerase	36	34	7	24.3
A0A1L1RZH6	Crystallin mu	25	33	6	26.8
F1NNP6	Uncharacterized protein	17	33	5	36.6
Q5ZM56	Serine/threonine-protein phosphatase 2A activator	19	44	5	36.7
Q5ZJX9	Proteasome subunit alpha type	27	31	5	26.4
E1C2H6	Kynurenine formamidase	22	21	5	32.3
A0A1D5PD38	Cysteine sulfinic acid decarboxylase	13	19	5	55.2
A0A1D5PE33	Uncharacterized protein	29	51	6	25.1
A0A1D5PZ80	Tenascin	4	28	5	233.6
A0A1D5PF07	PPM-type phosphatase domain-containing protein	16	33	3	42.7
A0A1D5PF81	Uncharacterized protein	19	16	4	34.4
A0A1D5PPP2	Pseudouridine 5'-phosphatase	34	22	6	26.2
Q6JLB2	Proteasome subunit beta	31	21	6	26
A0A3Q2ULT4	AIRC domain-containing protein	9	35	8	116.8
E1BXJ6	Uncharacterized protein	14	19	5	50.8
A0A3Q2UF48	Peptidase S1 domain-containing protein	29	28	6	20.4
A0A452J7Z5	NSFL1 cofactor p47	16	25	5	41.8
F1NLJ7	Alpha-mann_mid domain-containing protein	9	26	7	115.6
F1NT20	Uncharacterized protein	18	42	6	40.9
E1BXK3	Glycogen [starch] synthase	8	5	4	81
A0A1L1RRF3	Uncharacterized protein	3	17	4	216.7
Q5ZKJ2	14_3_3 domain-containing protein	19	34	1	28.3
A0A3Q2UAA5	Ig-like domain-containing protein	35	36	3	12.9
F1NBC2	Arylacetamide deacetylase	13	18	4	44.6
A0A1L1S091	Uncharacterized protein	32	28	5	20.7
A0A1D5P9Z1	Low molecular weight phosphotyrosine protein phosphatase	37	59	7	18.1
F1NBV0	Peroxiredoxin	34	40	7	25.1
A0A3Q3ANM5	Actin-related protein 2/3 complex subunit 4	32	36	5	20.9
F1NKQ7	Fas associated via death domain	27	27	5	22.8
Q5ZKJ9	Uncharacterized protein	29	22	6	26.1
F1NW48	Uncharacterized protein	11	35	5	47.6
E1C771	FGGY carbohydrate kinase domain containing	10	25	4	60
F1NF81	Acyl-CoA-binding protein	62	29	4	9.6
Q5ZMN7	Uncharacterized protein	11	24	4	50.2
Q49B65	EF hand-containing protein 1	25	42	6	26.9
E1BRR7	FMN hydroxy acid dehydrogenase domain-containing protein	16	17	5	40.5
A0A1D5P3J8	Serine hydroxymethyltransferase	17	33	6	52.4
E1C9H8	Protein kinase cAMP-dependent type II regulatory subunit alpha	14	25	4	45.5
F1NN08	Uncharacterized protein	39	38	4	20.7
A0A1D5PGH1	Basigin	9	15	2	39.8
A0A1D5PV66	NIDO domain-containing protein	19	32	5	29.9
A0A3Q2U324	A2M domain-containing protein	30	36	3	17.5
Q90892	Guanylate binding protein	11	25	6	66
A0A3Q3A4J0	Ketohexokinase	22	63	6	31.6
F1NWG2	Pept_C1 domain-containing protein	10	24	4	59.4
A0A1D5PRI6	NEDD8 ubiquitin like modifier	33	30	3	9.6
A0A3Q2UGR5	Uncharacterized protein	6	24	5	124.2
A0A1L1RTM7	Ubiquitin-60S ribosomal protein L40	22	69	1	17.7
A0A1D5P0A1	UTP--glucose-1-phosphate uridylyltransferase	12	34	5	56.8
F1NAR5	Serpin family F member 2	13	16	5	56.9
Q5ZIE0	W2 domain-containing protein	15	28	7	49
A0A1L1RWF6	Calponin	18	27	5	36.6
F1P0I1	DExD/H-box helicase 60	3	25	4	210.8
F1NAB5	Uncharacterized protein	33	27	4	15.9
Q90WF0	CgABP260	2	25	1	280.3
A0A1D5P7C6	Peptidase_M24 domain-containing protein	15	28	6	43.8
E1C934	Kynurenine aminotransferase 3	14	29	6	51.1
A0A1D5P338	Glutathione reductase	11	23	4	50.4
A0A452J886	60S ribosomal protein L7a	16	32	5	40.8
A0A1D5NUH1	PITH domain-containing protein	15	19	3	32.3
A0A1L1RRA5	Superoxide dismutase [Cu-Zn]	58	48	5	15.7
Q5ZLX9	Uncharacterized protein	21	29	2	23.3
A0A1D5PUF7	Epimerase domain-containing protein	19	20	4	36.4
F1NCJ8	Arsenite methyltransferase	11	27	6	56.9
F2Z4L4	Uncharacterized protein	14	25	3	32.1
A0A3Q2U983	Lipoyl-binding domain-containing protein	19	20	1	34.4
Q5ZL03	Uncharacterized protein	21	21	5	30.2
F1NYN9	GDP-mannose pyrophosphorylase A	11	20	4	47
F1NZE9	Uncharacterized protein	12	11	5	56.2
A0A140T8H0	Molybdopterin synthase catalytic subunit	28	18	3	17.8
A0A3Q2TUW7	Cell division control protein 42 homolog	26	32	5	21.7
F1NAM7	3-hydroxybutyrate dehydrogenase 2	22	51	7	26.8
Q5ZHP4	Uncharacterized protein	22	24	3	19.8
A0A1D5NW85	Extracellular fatty acid-binding protein	28	21	4	20.2
A0A1L1RUT1	Coatomer subunit beta'	7	23	5	103.1
E1BSS3	Eukaryotic translation initiation factor 3 subunit A	7	18	4	164.3
A0A1D5PDK5	Transgelin 2	29	37	4	20.6
F1NNV2	AMP-binding domain-containing protein	9	18	4	75.6
Q6EE60	Ribosomal protein L18 (Fragment)	28	24	4	18.8
E1C2P9	Kinectin	3	14	3	155.9
E1C7C1	MACPF domain-containing protein	10	11	4	65.3
F1NIB4	Uncharacterized protein	10	35	5	51.4
Q5ZHW6	TPR_REGION domain-containing protein	18	17	4	33.7
A0A3Q2U5M8	Ig-like domain-containing protein	51	25	3	10.3
Q5ZHY1	Uncharacterized protein	25	36	4	25
A0A1D5PY92	40S ribosomal protein S3a	19	20	5	33.6
A0A1D5P2B9	Uncharacterized protein	17	22	5	34.7
F1NY37	Acyl-coenzyme A oxidase	8	9	3	74.5
A0A452J806	Obg-like ATPase 1	16	27	6	46.6
A0A1L1RZ94	Uncharacterized protein	34	26	6	17.1
E1BTG1	Uncharacterized protein	29	17	4	17.7
E1C123	Activator of HSP90 ATPase activity 1	18	13	4	38
A0A3Q2UE34	AIRS_C domain-containing protein	16	33	5	32.5
F1NEF6	Uncharacterized protein	8	15	4	67.6
Q90XD9	Transcriptional coactivator p100 (Fragment)	7	17	4	80.1
F1NSQ1	Aminoacyl tRNA synthetase complex interacting multifunctional protein 2	17	35	4	34.5
F1NBW2	V-type proton ATPase catalytic subunit A	10	22	4	68.3
A0A3Q2UBW3	Adenylate kinase 2, mitochondrial	17	23	6	42.2
A0A1D5P2K1	UV excision repair protein RAD23	17	33	5	39.3
A0A1D5PG47	Uncharacterized protein	9	12	3	43.7
Q7ZT63	Proteasome subunit beta	16	35	4	29.9
A0A3Q2U3P2	Lysozyme g	28	4	4	20.6
F1N8A7	Ribokinase	16	31	4	32.4
A0A1D5P5R1	Nitrilase 1	15	29	4	34.6
F7BGT1	Nudix hydrolase domain-containing protein	26	19	3	18.1
Q5F3C9	SH3 domain-binding glutamic acid-rich-like protein	37	22	4	12.8
A0A3Q2U853	Uncharacterized protein	13	15	3	45.7
Q6WNG8	Heterogeneous nuclear ribonucleoprotein H1-like protein	11	10	4	56.5
Q90ZG0	Peptidylprolyl isomerase	17	19	3	12
F1NHK3	Osteoclast-stimulating factor 1	11	23	3	35.5
F1NQS2	Uncharacterized protein	29	34	5	26.3
E1BWG7	Phosphotriesterase related	18	21	5	39
E1C852	PDZ and LIM domain 1	15	16	4	35.6
A0A1D5P3H9	Ras-related protein Rap-1b	14	25	4	30.8
A0A1D5PU00	Uncharacterized protein	14	28	5	38.4
F1NDP5	Sulfurtransferase	18	24	4	32.9
E1BTJ1	Glycylpeptide N-tetradecanoyltransferase	9	23	3	56.8
A0A1L1RUE7	Proteasome subunit beta	22	24	4	21.3
A0A1D5NUI1	Uncharacterized protein	10	18	5	50.3
F1NXN3	Glycine amidinotransferase, mitochondrial	11	6	4	48.3
F1NB52	Coatomer subunit gamma	6	10	4	97.5
A0A452J815	Pterin-4-alpha-carbinolamine dehydratase	42	27	4	12
C4PFJ7	Fowlicidin-1	23	17	4	16.1
A0A1D5NXJ7	Cell adhesion molecule 1	8	17	3	48
A0A1D5PQU1	Phenylalanine--tRNA ligase alpha subunit	8	14	4	63.3
A0A1D5PNC6	40S ribosomal protein S12	33	21	4	14
E1BSN7	Alpha-1,4 glucan phosphorylase	7	30	1	96.7
F1NAS0	Uncharacterized protein	16	18	4	37.2
A0A1D5PI39	26S proteasome non-ATPase regulatory subunit 1	5	19	4	106
D2Z1L9	LIM and SH3 protein 1	19	24	4	29.6
E1BZ22	Uncharacterized protein	16	13	3	32.9
F1NF64	Uncharacterized protein	7	12	3	67.2
Q9I882	Protein kinase C inhibitor	31	16	3	13.8
A0A3Q2UE67	RMT2 domain-containing protein	4	31	3	93.7
A0A1D5P856	Haloacid dehalogenase like hydrolase domain containing 2	15	21	4	28.3
R4GMD9	Thioredoxin domain containing 17	48	26	5	14.2
F1N9B0	NADB-LER4	15	23	2	27.5
E1BQN9	Calcyclin binding protein	22	27	4	25.6
F1NT19	Superoxide dismutase	17	14	3	24.8
Q98TF9	Ribosomal protein L14 (Fragment)	31	22	4	15.5
A0A1D5P263	Lysophospholipase 1	21	22	4	24.6
A0A1D5PY15	Coronin	8	16	2	58.5
A0A3Q2U5V5	Ig-like domain-containing protein	35	14	2	10
F1NEQ4	A2M_recep domain-containing protein	18	32	5	29.3
A0A1D5NXI2	Long-chain-fatty-acid--CoA ligase ACSBG2	8	10	5	82.1
A0A1I7Q403	Ubiquitin-conjugating enzyme E2 variant 1	24	18	1	16.5
A0A1D5PW77	Ig-like domain-containing protein	17	15	5	35
Q5ZII1	Ribos_L4_asso_C domain-containing protein	11	19	4	46.7
A0A1D5PIY2	Septin-type G domain-containing protein	13	36	1	55.6
Q5ZL50	Profilin	19	29	4	15
F1N8J8	Cysteine rich protein 2	18	16	3	26
A0A3Q3AT29	PPIase cyclophilin-type domain-containing protein	10	31	3	52.9
R4GH86	Glutathione peroxidase	24	22	4	20.6
A0A3Q2UDI2	Histone H2B	29	33	4	13.9
A0A1D5P888	Serine/threonine-protein phosphatase	7	17	2	39.1
A0A1D5NXK6	Uncharacterized protein	4	10	2	111.1
A0A3Q2UF90	tRNA-synt_1e domain-containing protein	5	13	3	95.3
E1BV44	Chromosome segregation 1 like	5	5	3	110.4
A0A1D5PCU1	Solute carrier family 25 member 5	14	21	4	32.8
A0A3Q2U5M7	Uncharacterized protein	12	8	2	37
A0A3Q2U3X0	LRRCT domain-containing protein	7	23	4	76.9
R4GGJ0	Ribosomal protein S16	33	20	5	16.4
E1C0T1	Trafficking from ER to golgi regulator	8	20	2	42.6
A0A3Q2UCH4	Hsp90 co-chaperone Cdc37	9	15	4	58.8
A0A1D6UPT3	Cellular nucleic acid-binding protein	20	10	3	18.8
O42134	Calpain small subunit (Fragment)	19	14	3	23.9
A0A3Q2UAF8	Uncharacterized protein	7	14	4	69.6
E1BSJ2	40S ribosomal protein S21	41	18	3	9.1
F1NZ86	Stress-70 protein, mitochondrial	6	23	3	73.1
E1BX02	26S proteasome non-ATPase regulatory subunit 2	6	9	3	100
Q5ZKQ2	Uncharacterized protein	10	23	2	24.9
F1P1L8	SERPIN domain-containing protein	14	15	4	43.1
A0A3Q2TU97	Eukaryotic translation initiation factor 4E	18	28	4	25.4
A0A1D5PG30	Eukaryotic translation elongation factor 1 delta	6	31	3	76.1
A0A1D5PEH3	Pyruvate dehydrogenase E1 component subunit alpha	13	15	4	44.9
A0A1B1XXT1	Eukaryotic translation initiation factor 5A	24	16	4	16.7
F1P372	AA_TRNA_LIGASE_II domain-containing protein	6	30	3	90.2
A0A1D5P8C3	AP_endonuc_2 domain-containing protein	12	30	5	44
A0A3Q2U134	Glutamine synthetase	11	36	6	46.5
E1C080	RAB8B, member RAS oncogene family	22	14	2	22.9
A0A3Q2U1F0	Methyltransferase like 27	14	10	2	25.2
Q5ZMV5	Actin-related protein 2/3 complex subunit 5	27	26	4	16.4
I7ARS8	Beta-arrestin 1 (Fragment)	25	22	4	17.5
A0A1D5PBP6	Ceruloplasmin	3	15	2	130.7
F1NCR3	Cytosolic purine 5'-nucleotidase	8	20	3	68.9
A0A1L1RT71	Phosphomevalonate kinase	21	20	4	21.1
A0A3Q3AHU9	Uncharacterized protein	22	19	2	13.1
A0A452J860	Uncharacterized protein	30	16	2	11.1
A0A1D5PAY6	Anamorsin	10	12	2	34.6
A0A1D5PDV6	Ribosomal protein S19	28	24	4	16.1
F1NH93	Ribosomal protein S20	25	14	3	13.4
A0A1D5P973	Uncharacterized protein	17	14	3	22.4
E1C4M0	S5 DRBM domain-containing protein	16	16	4	30.7
A0A1D5PUA5	Uncharacterized protein	6	17	3	62
F1N876	Uncharacterized protein	9	15	3	42.9
A0A3Q2UE57	Uncharacterized protein	8	18	3	54.4
A0A1D5NZ10	Uncharacterized protein	19	16	3	20.2
A0A1D5PHR3	Twinfilin-2	8	16	2	43.6
A0A3Q2UGF7	Uncharacterized protein	16	31	4	24.5
Q2PBA1	RNase L inhibitor	7	11	3	67.4
A4ZZ65	Calpain	5	17	3	80.3
A0A1L1RY95	UBIQUITIN_CONJUGAT_2 domain-containing protein	14	26	4	25.4
E1BV90	Dopa decarboxylase	8	7	3	55
A0A1D5PMT8	Ribosomal protein lateral stalk subunit P2	29	14	3	11.8
E1BZJ9	Aminotran_5 domain-containing protein	11	11	2	45.5
A7M6V5	Cathelicidin-2	23	17	4	23.9
E1BY44	TGc domain-containing protein	5	8	2	78.6
E1BZS2	Nucleosome assembly protein 1 like 1	7	14	1	45.3
A2N883	VH1 protein (Fragment)	29	11	2	12.4
F1NN16	40S ribosomal protein S7	21	20	4	22.1
A0A1D5PPP9	Uncharacterized protein	23	13	2	12
Q5ZJL3	Uncharacterized protein	10	8	2	29.1
F1P3K7	Pterin-4-alpha-carbinolamine dehydratase 2	40	19	4	11.8
A0A3Q2UGD4	Ig-like domain-containing protein	33	16	2	10.5
B8YK79	Lysozyme	19	18	2	16.2
F1NYA2	RRM domain-containing protein	14	22	3	27.6
F1NLT8	Uncharacterized protein	23	8	2	22.9
A0A1D5P8H7	Importin N-terminal domain-containing protein	4	7	3	123.1
E1BZE1	Alpha 2-HS glycoprotein	9	23	3	37.2
B4Z858	Fructose-bisphosphate aldolase (Fragment)	28	19	3	20.1
A0A1D5PJ79	Lysosome-associated membrane glycoprotein 1	6	14	2	43.8
A0A1D5PUK4	Uncharacterized protein	11	15	3	38.4
A0A1D5PXI1	Multifunctional fusion protein	6	19	3	60.6
F1NXV6	Uncharacterized protein	5	20	4	73.1
A0A452J7X2	Galectin	30	21	3	13.9
E1C1B4	Galactokinase 1	8	9	2	41.6
H9NDQ3	Glyceraldehyde-3-phosphate dehydrogenase (Fragment)	47	11	2	9.7
Q92007	Aldolase A (Fragment)	74	26	3	4.4
E1BU18	Tubulin-specific chaperone D	2	13	2	134.9
A0A1D5PNR4	Peroxiredoxin 3	12	12	3	33.2
E1BY93	Uncharacterized protein	28	7	3	17.9
A0A1D5NTA0	Ubiquitin thioesterase	13	7	3	31.2
A0A1L1RSX4	Asparaginase	5	8	2	66.6
F1NPA2	PCI domain-containing protein	11	16	4	47.4
A0A1D5PSP9	Oxysterol-binding protein	3	9	2	108.9
A7UEB0	Alpha-1-acid glycoprotein	8	8	2	22.3
A0A3Q2U5E2	PX domain-containing protein	16	23	3	24.3
E1C8Y3	Actin-related protein 2/3 complex subunit 3	20	27	4	20.5
E1BSN3	Trans-L-3-hydroxyproline dehydratase	9	11	2	38.7
A0A3Q2U343	Ig-like domain-containing protein	30	24	2	10.4
A0A1D5PR69	Phospholysine phosphohistidine inorganic pyrophosphate phosphatase	10	17	2	28.5
A0A1D5NVI1	Uncharacterized protein	15	10	2	21.8
F1NK96	Protein disulfide isomerase family A member 6	9	14	3	48.8
F1NU56	40S ribosomal protein S25	24	24	4	13.7
Q5ZHW8	Uncharacterized protein	23	19	3	16.3
A0A1L1RNL6	NAC-A/B domain-containing protein	2	8	2	134
E1C6X1	Pyrophosphatase (inorganic) 2	8	15	3	52.8
A1IMF0	Ubiquitin carboxyl-terminal hydrolase	13	17	2	25.1
A0A1D5PP57	Vacuolar proton pump subunit B	7	21	3	55.6
C7G537	ADF actin binding protein	23	11	3	16.1
A0A1D5NZ30	Nucleolin	5	12	3	75.4
Q0GFE9	Thymosin beta	38	12	2	5.2
A0A3Q2U5V7	Glycerate kinase	6	13	2	52.9
A0A1D5NT90	L-type lectin-like domain-containing protein	5	3	2	66.4
F1N988	Clustered mitochondria protein homolog	2	15	3	171.6
Q90940	Calcium-binding protein	15	17	3	22.1
A0A1D5PH36	UBIQUITIN_CONJUGAT_2 domain-containing protein	8	25	4	37.9
A0A3Q2U0E4	Ig-like domain-containing protein	33	11	2	11
F1NUE4	Tumor protein p53 inducible protein 3	11	10	2	39.6
R4GJC4	Cytidine/uridine monophosphate kinase 2	17	6	3	24.7
Q98TH5	Ribosomal protein S11	22	6	3	18.3
E1BZY3	Gamma-glutamylaminecyclotransferase	18	30	4	18.9
E1C6T8	Eukaryotic translation initiation factor 3 subunit I	8	6	2	36.5
A0A1I7Q3Z7	Microtubule-associated protein RP/EB family member 1	15	11	3	29.5
F1NL99	6-pyruvoyltetrahydropterin synthase	24	12	3	16.7
A0A1L1RKJ5	Carboxypeptidase	7	9	2	53.1
F1NFU9	Acyl-CoA binding domain containing 7	32	5	2	9.9
A0A1D5P810	Uncharacterized protein	10	4	2	26.6
F1NBX4	Ribosomal_L18e/L15P domain-containing protein	22	12	3	16.8
Q5ZLZ6	MFS domain-containing protein	5	9	2	54.3
Q5ZMB8	AAA domain-containing protein	7	10	2	48.6
A0A1D5PNK0	Enolase-phosphatase E1	8	13	3	48
F1NJU5	Complement C8 alpha chain	4	8	2	67.7
A0A1L1RJI2	Uncharacterized protein	16	12	2	22.3
Q5ZHM4	CN hydrolase domain-containing protein	6	13	2	55.4
F1NRM8	Endoplasmic reticulum resident protein 29	15	16	4	28.2
E1BVB1	Uncharacterized protein	10	11	1	15.9
A0A3Q3A7Y5	Adaptor related protein complex 2 subunit sigma 1	7	8	2	31
A0A1L1S0D8	Uncharacterized protein	9	16	3	59.9
F1NBA8	Importin 7	2	7	2	119.4
Q5ZJ22	Glia maturation factor	21	16	3	16.7
A0A1D5P8W3	Methyltransf_25 domain-containing protein	18	19	3	19.5
A0A1D5PD80	5'-nucleotidase domain containing 4	6	15	3	65.2
E1BVM8	Protein phosphatase, Mg2+/Mn2+ dependent 1A	8	23	1	42.5
A0A1L1RLL0	TRASH domain-containing protein	19	13	3	17.7
F1NHT5	Uncharacterized protein	5	10	2	44.1
F1P2A1	HMA domain-containing protein	45	14	2	8
A0A1D5PD86	2,4-dienoyl-CoA reductase 1	9	14	2	35.7
F1NDN6	Keratin 12	4	12	2	56.9
A0A1D5P4V9	40S ribosomal protein S24	18	12	2	17.2
E1BTT7	Gal_mutarotas_2 domain-containing protein	3	8	2	104.8
A0A3Q2U287	Ig-like domain-containing protein	27	19	2	10.4
A0A1D5PGQ5	AdoHcyase_NAD domain-containing protein	5	11	1	61.5
E1C7H6	SERPIN domain-containing protein	6	10	2	46.5
A0A1D5PHE2	Inositol-1-monophosphatase	10	20	3	30.1
Q90WR3	Hemopexin (Fragment)	14	5	2	29.4
Q5ZJT7	Skp1_POZ domain-containing protein	18	11	1	12.5
A0A3Q3AG75	Uncharacterized protein	5	10	2	48.5
E1C7S2	Hydroxysteroid dehydrogenase like 2	7	4	2	44.2
F1P5I5	Ubiquitin conjugating enzyme E2 O	2	2	1	149.6
E1C878	Glucosamine-6-phosphate isomerase	10	6	2	31.1
F1NHI4	Superoxide dismutase 3	8	11	2	34.1
F7BYQ2	40S ribosomal protein S6	12	18	3	28.7
A0A1L1RZV0	Ubiquitin-conjugating enzyme E2 variant 2	13	21	1	25.3
E1BVP5	Aspartoacylase	9	6	2	40.9
A0A3Q2UGU7	Spartin	4	17	2	68.4
A0A1D5PMA0	Solute carrier organic anion transporter family member	4	9	2	72.2
F1NIX0	Ribosomal_L2_C domain-containing protein	13	4	3	28
Q92069	Histone H2A	20	12	2	13.9
A0A1D5PJY1	Spectrin beta chain	1	5	2	273.9
E1C7A7	SMB domain-containing protein	6	17	3	51.6
A0A3Q3ALS7	Uncharacterized protein	5	8	2	60.4
E1C4N0	S10_plectin domain-containing protein	19	13	3	18.9
A0A1D5PX68	Solute carrier family 25 member 1	8	6	2	33.9
F1NT21	Uncharacterized protein	8	3	2	34.8
A0A1D5P5G1	Uncharacterized protein	7	13	2	39.2
A0A1D5PNG3	Eukaryotic translation initiation factor 6	7	4	1	26.5
A0A3Q2U775	Ig-like domain-containing protein	26	7	1	7.1
Q5ZM32	Dihydrolipoyl dehydrogenase	4	7	1	53.9
A0A1D5NZ54	Hydroxymethylbilane synthase	8	13	2	39
F1NLL4	NTF2 domain-containing protein	28	14	2	14.4
A0A1D5NYE8	Uncharacterized protein	3	12	2	85.4
F1NHH1	Cystatin domain-containing protein	23	14	2	11.2
Q5F420	AMP-binding domain-containing protein	4	11	2	78.5
R4GF38	START domain-containing protein	9	5	2	29.7
A0A3Q2TX54	Ig-like domain-containing protein	27	15	2	10.4
A0A1D5PL53	Glutaredoxin domain-containing protein	4	6	1	66.4
A0A1D5PH14	Dynein light chain roadblock	26	11	2	10.8
A0A1D5P4Y0	Tubulin polymerization promoting protein	11	13	2	23.9
A0A452J7T4	AP-2 complex subunit mu	6	15	3	55
A0A1D5PQB2	GTP:AMP phosphotransferase AK3, mitochondrial	13	6	2	26.4
A3RKL2	Nonhistone chromosomal protein HMG-14A	15	8	1	11.4
A0A1D5PYP4	Alpha tocopherol transfer protein	9	7	2	31.5
F1NSB1	Uncharacterized protein	11	9	2	27.2
A0A3Q2UBL3	Quinolinate phosphoribosyltransferase	10	12	2	35.5
E1BQU2	Phosphoacetylglucosamine mutase	5	9	2	59.9
A0A3Q2TUE5	Ig-like domain-containing protein	26	5	1	7.4
E1C3C6	V-type proton ATPase subunit G	18	10	2	13.5
E1BXI3	Uncharacterized protein	19	10	2	14.2
A0A1L1RPY6	Eukaryotic translation initiation factor 3 subunit E	5	11	2	52.1
A0A1D5PPU3	Lactamase_B domain-containing protein	9	16	2	29.5
A0A146F047	Type II alpha-keratin IIC	4	7	1	57
B8ZX71	Sixth complement component	2	2	2	104.7
A0A1D5NZ06	40S ribosomal protein S27	25	15	2	9.5
Q27J90	Leukocyte ribonuclease A-2	17	11	2	15.9
A0A1D5P3B1	Uncharacterized protein	13	11	2	20.2
A0A3Q2U3L5	Uncharacterized protein	14	11	1	15.8
F1NJT4	Fibronectin	1	5	2	277
A0A3Q2UM51	7-methylguanosine phosphate-specific 5'-nucleotidase	5	4	2	57.1
F1N9B7	RAD23 homolog B, nucleotide excision repair protein	4	11	2	53.5
Q8UWG7	60S ribosomal protein L6	7	7	2	33.9
E1BXL5	Aminotran_1_2 domain-containing protein	6	5	2	47.9
F1NKW4	SGNH_hydro domain-containing protein	13	8	2	27.6
F1NCD7	Peptidyl-prolyl cis-trans isomerase	34	5	2	13.2
A0A3Q3A543	DUF108 domain-containing protein	5	12	3	87.4
A0A3Q2UDA5	Ig-like domain-containing protein	22	15	1	10.5
A0A1D5PAQ3	UDP-N-acetylglucosamine pyrophosphorylase 1	6	9	2	52.5
A0A1L1RZ87	V-set and immunoglobulin domain containing 4	8	7	2	42.5
A0A3Q2U2H4	Uncharacterized protein	24	16	1	14.6
A0A3Q3A7P6	Ribosomal protein S15a	20	14	3	14.8
A0A1L1S0Q5	Uncharacterized protein	10	2	1	19.6
F1NPD3	60S ribosomal protein L18a	14	14	2	17.5
E1BVZ7	Uncharacterized protein	16	8	1	13.1
F1NDY5	Kynureninase	4	11	2	59.3
Q5ZKS0	Uncharacterized protein	7	8	1	21.2
Q5ZKK8	Ribosomal protein L19	9	8	1	23.4
F1NSD3	Ig-like domain-containing protein	17	10	1	9.9
F1NWN8	5-formyltetrahydrofolate cyclo-ligase	10	10	2	22.5
Q5ZKD8	Ubiquitin carboxyl-terminal hydrolase	2	6	1	107.4
A0A1D5PZT4	Uncharacterized protein	30	15	2	9.6
E1C3D2	Septin 2	6	10	2	41.6
A0A3Q2UDC8	Ig-like domain-containing protein	34	16	2	9.8
F1NUQ3	Heart fatty acid binding protein	15	15	1	14.8
A0A1D5PIZ8	IQ motif containing GTPase activating protein 1	2	7	2	189.5
A0A0S2C2F6	Cytochrome c oxidase subunit 2 (Fragment)	13	7	2	25.7
A0A3Q2UHE4	SH3 domain-containing protein	4	10	2	58
Q5F3D2	Uncharacterized protein	7	11	2	36.6
A0A1L1S0X5	Uncharacterized protein	21	16	3	13.3
H9L0U6	Proteasome subunit beta	9	18	2	28.1
F1P371	PITH domain containing 1	8	9	1	23.2
Q5ZL80	Uncharacterized protein	3	5	2	76
A0A1D5PXP9	Uncharacterized protein	4	9	2	74.4
R4GI48	Ig-like domain-containing protein	6	2	2	47.5
A0A3Q2TWP4	Uncharacterized protein	6	2	1	36.3
A0A1D5PVL4	Eukaryotic translation initiation factor 3 subunit F	8	4	1	23.2
A0A1D5NTC3	Microtubule-associated protein	2	7	1	115.8
A0A1D5PCF9	Coatomer subunit zeta	6	3	2	38
A0A3Q2UGI5	Ig-like domain-containing protein	22	24	1	10.7
A0A3Q2TTN1	Ig-like domain-containing protein	18	17	1	10.4
A0A1D5PI87	Hydroxysteroid 17-beta dehydrogenase 10	5	3	1	43.4
F1NTG9	Uncharacterized protein	4	4	1	44.3
A0A1L1RKR4	IF rod domain-containing protein	3	10	1	74.2
A0A1D5NXK7	Prefoldin subunit 5	18	8	2	17.2
E1BSA7	Uncharacterized protein	2	12	1	119.9
F6SU35	Ribosomal protein	12	9	2	24.7
E1C4M6	Ubiquitin carboxyl-terminal hydrolase	5	7	2	52.6
A0A1D5PYA4	Uncharacterized protein	8	7	2	45.2
A0A1D5PGW6	3-hydroxyisobutyryl-CoA hydrolase, mitochondrial	8	3	2	42.8
A0A1D5PEL7	Thymocyte nuclear protein 1	10	11	2	28
A0A1L1RIW5	IF rod domain-containing protein	4	9	1	60.5
A0A1L1RJ78	Nucleophosmin	5	5	2	43.8
A0A1D5PEE1	Oxysterol-binding protein	2	9	1	95.1
A0A3Q2TTU9	Ig-like domain-containing protein	18	14	1	10.4
E1C155	Aldehyde dehydrogenase 6 family member A1	6	6	3	54.9
Q6SVA6	DMRT1 isoform e (Fragment)	8	8	2	25.8
Q6B834	Histone H4 (Fragment)	42	16	2	4.9
A0A1D5PS70	PDGFA associated protein 1	9	2	1	21.1
A0A3Q3AIA0	Ig-like domain-containing protein	18	7	1	10.6
F1NT58	Uncharacterized protein	9	16	2	26
A0A3Q2U102	2-amino-3-carboxymuconate-6-semialdehyde decarboxylase	4	6	1	44.7
A0A1D5PYU9	Biphenyl hydrolase like	6	6	1	31.9
E1C3U6	PCI domain-containing protein	3	1	1	51.6
A0A1D5NZM0	HABP4_PAI-RBP1 domain-containing protein	4	15	1	47.2
F1N833	Prohibitin	6	2	1	33.3
A0A1D5NUC9	Ribosomal protein L21	14	11	2	19
A0A3Q2U540	Ig-like domain-containing protein	18	11	1	10.6
A0A3Q2U839	AAA domain-containing protein	4	6	2	47.6
A0A1D5P462	Ribosomal protein S23	13	5	2	18.9
A0A3Q2UBQ4	TPR_REGION domain-containing protein	8	8	1	20.1
R9PXP3	NAD-dependent protein deacylase sirtuin-5, mitochondrial	6	2	1	33.9
A0A1L1RN32	Uncharacterized protein	2	5	2	134.3
E1BX03	Uncharacterized protein	3	11	2	67.4
A0A3Q2TX27	Ig-like domain-containing protein	18	10	1	10.6
A0A3Q2UIH4	Zyxin	3	2	1	65.3
A0A1D5NZG8	Ethanolamine-phosphate phospho-lyase	4	8	2	55.9
A0A3Q2UDR4	Uncharacterized protein	3	11	2	71
Q5F346	Ribosomal_L28e domain-containing protein	14	11	2	15.9
Q5ZL15	WD_REPEATS_REGION domain-containing protein	4	17	2	44.6
Q5ZJD2	RanGAP1_C domain-containing protein	4	7	2	63
A0A1L1S0P1	Uncharacterized protein	3	2	1	50.8
A0A3Q2U3K4	Ig-like domain-containing protein	18	14	1	10.6
A0A1D5PMW3	Methylthioribulose-1-phosphate dehydratase	7	13	1	26.8
F1P2A6	Adenosine deaminase	6	6	2	40.7
G4WW42	Beta-actin (Fragment)	16	1	1	16
A0A1L1RJ91	Uncharacterized protein	2	7	1	104
A0A3Q2UHM4	Uncharacterized protein	3	7	2	81.6
Q5ZJA1	PCI domain-containing protein	5	1	1	30.4
Q5ZHP2	Macro domain-containing protein	10	17	2	20.9
A0A3Q2U807	Phosphagen kinase C-terminal domain-containing protein	7	13	2	31.1
Q9W6U9	Glycoprotein 130	4	4	2	102.4
E1C8N1	Uncharacterized protein	2	8	1	85
A0A3Q2U3Y0	Small ubiquitin-related modifier 1	14	11	2	14.9
F1NRD4	C1q domain-containing protein	6	9	1	26.4
F1NZC1	Costars domain-containing protein	22	16	2	9
A0A1D5PLI8	Ig-like domain-containing protein	4	1	1	36
A0A3Q2TT43	Ig-like domain-containing protein	18	9	1	10.6
A0A1D5PF08	Uncharacterized protein	3	5	1	68.3
A0A3Q3AV59	Ig-like domain-containing protein	30	8	1	10.3
A0A3Q2U1W2	Glutamine amidotransferase type-1 domain-containing protein	17	16	2	10.8
A0A3Q2TWK2	Calcium regulated heat stable protein 1	9	3	1	19
F1NYQ3	Non-lysosomal glucosylceramidase	2	3	1	96
A0A1D5NV93	Pyrroline-5-carboxylate reductase	9	3	2	28.5
A0A3Q3AS95	Endothelial differentiation-related factor 1 homolog	11	10	1	15.4
A0A3Q2U1C5	NECAP endocytosis associated 1	9	5	1	30.8
A0A3Q2UKG1	Kinesin family member 5A	1	8	1	114
R4GHY3	Abhydrolase_2 domain-containing protein	7	6	1	26.2
A0A1L1RT94	Uncharacterized protein	13	10	2	19.8
A0A1L1RZ58	Uncharacterized protein	4	1	1	38.4
Q5ZL59	UBIQUITIN_CONJUGAT_2 domain-containing protein	12	12	2	16.7
A0A1D5PEY8	Complement C8 gamma chain	7	2	1	22.3
A0A3Q2U8T5	Glutaryl-CoA dehydrogenase	5	2	1	51
A0A3Q2TZD6	Ig-like domain-containing protein	22	14	1	10.6
Q9YH14	ATP synthase subunit e, mitochondrial	17	4	1	8.3
A0A3Q2U321	Uncharacterized protein	1	3	1	96
A0A1L1RRQ2	WD_REPEATS_REGION domain-containing protein	3	4	1	44
F1NPH9	OMPdecase domain-containing protein	4	3	1	51.9
R4GGQ4	Mitochondrial import inner membrane translocase subunit	14	6	1	11
A0A1D5PAA8	Uncharacterized protein	5	2	1	37.2
A0A3Q2TWI1	Nudix hydrolase 15	6	1	1	24.2
F1NQ96	TP53 regulating kinase	3	3	1	48
A0A1D5PHS2	Keratin 18	3	6	1	46.8
E1BUH0	Dimethylaniline monooxygenase [N-oxide-forming]	3	2	1	60.9
A0A3Q2U825	Uncharacterized protein	17	11	1	7.8
Q6L754	Beta-2-microglobulin	14	6	1	13
F1NPJ8	Uncharacterized protein	10	8	2	23.3
A0A3Q2U7L8	Ig-like domain-containing protein	24	6	1	9.8
A0A1D5PW68	Eukaryotic translation initiation factor 3 subunit B	2	9	1	92.3
A0A3Q3ASJ5	Uncharacterized protein	2	7	1	109.5
A0A3Q2TRS6	Annexin	5	3	1	36.5
A0A1D5NYX1	Eukaryotic translation initiation factor 1	8	3	1	22.4
F1NNQ3	Vacuolar protein sorting-associated protein 29	10	6	2	20.8
A0A3Q2U8E0	Ig-like domain-containing protein	19	8	1	7.1
E1BYB1	Uncharacterized protein	4	8	1	37.4
A0A1L1RYL5	AAA domain-containing protein	3	4	1	48.8
A0A3Q2TXS3	Ig-like domain-containing protein	24	5	1	9.9
E1BS06	Ribosomal protein L23a	8	6	1	17.6
A0A3Q2U989	Uncharacterized protein	12	14	2	14.7
A0A3Q2UGT8	Reactive intermediate imine deaminase A homolog	5	8	1	29.8
F1P2W2	Attractin	1	1	1	166.2
A0A1L1RTK9	Eukaryotic translation initiation factor 4B	4	10	2	97.9
A0A1D5PBN9	Purine rich element binding protein A	5	17	2	34.4
R4GME1	Prefoldin subunit 2	7	4	1	17.6
F1NJX8	Farnesyltransferase, CAAX box, alpha	6	14	1	42
A0A3Q2UDD0	Wiskott-Aldrich syndrome protein family member	2	4	1	57.6
A0A1D5PGY8	CS domain-containing protein	11	2	1	18.1
Q5ZI99	Actin-related protein 2/3 complex subunit	4	2	1	41
E1BW06	Enoyl-CoA delta isomerase 2	5	7	1	44.4
A0A1D5PUI6	Cytochrome c oxidase subunit 5B	10	4	1	14
F1NQG5	Ribosomal protein L15	8	12	2	24.1
Q5ZM66	40S ribosomal protein S26	14	9	2	13
Q5F353	GRASP55_65 domain-containing protein	4	3	1	46.4
Q5ZIE2	S1-like domain-containing protein	8	5	1	16.4
A0A3Q2TZ88	Mesencephalic astrocyte derived neurotrophic factor	6	2	1	22.3
F1N9S2	Uncharacterized protein	6	21	2	30.1
F1NIF0	Carbonic anhydrase	3	1	1	43.8
E1BZN8	HGF activator	4	1	1	57.7
A0A3Q2UFX5	Ig-like domain-containing protein	16	12	1	10.6
F1N803	Uncharacterized protein	2	1	1	78.5
A0A3Q2TWH8	Copper chaperone for superoxide dismutase	4	11	1	30.8
F1NJF0	Complement C1q binding protein	7	3	1	24.3
A0A1L1RRY6	THUMP domain containing 3	2	3	1	54.8
A0A3Q2TTH6	Rho associated coiled-coil containing protein kinase 2	1	7	2	171.7
A0A3Q2UHG8	Guanine deaminase	4	9	2	50.2
A0A3Q2UME0	Methionine sulfoxide reductase A	5	2	1	29.1
F1NMG8	Cytochrome P450 1A2	2	5	1	60.2
A0A3Q2UHW3	Guanine nucleotide-binding protein subunit gamma	4	4	1	42.5
F1P2M6	Uncharacterized protein	2	1	1	79.4
E1BXR1	Prefoldin subunit 3	8	3	1	18.7
A0A1L1RS19	Cathepsin B	4	2	1	39.6
A0A3Q2U7A5	Leucine rich repeat containing 47	2	1	1	60.8
A0A1D5PD32	DEAD-box helicase 17	2	3	1	73
F1NB10	PCI domain-containing protein	2	3	1	55.2
A0A3Q3A913	Zinc finger and BTB domain containing 8 opposite strand	2	4	1	60.1
F1N9J3	GB1/RHD3-type G domain-containing protein	1	6	1	113.9
A0A182C5X3	Z-linked SUB1-like transcriptional regulator	9	8	1	14.2
A0A1L1RYC4	Biogenesis of lysosome-related organelles complex 1 subunit 5	6	1	1	24.4
F1NR71	Proteasome 26S subunit, non-ATPase 7	3	6	1	36.9
B4X9P4	Microsomal glutathione S-transferase 1	8	3	1	17.2
A0A1L1RJT5	40S ribosomal protein S30	11	5	1	10.1
R4GLT1	Cystatin domain-containing protein	8	7	1	22.4
F1NT18	Uncharacterized protein	3	1	1	58.2
R4GI86	Calcium binding protein 39	3	5	1	39.9
E1C7W7	Transgelin	8	12	1	22.5
F1NZJ9	Uncharacterized protein	1	9	1	189.6
E1C658	ATP synthase subunit d, mitochondrial	6	2	1	18.3
A0A3Q2UD58	COesterase domain-containing protein	42	8	1	8.6
R4GJL1	Uncharacterized protein	4	5	1	28.1
A0A3Q2TU27	RanBD1 domain-containing protein	4	3	1	29.1
A0A1D5PMQ5	IF rod domain-containing protein	4	9	1	51.2
A0A452J7Z6	Calponin	3	8	1	35.4
E1BW56	Cytoplasmic FMR1-interacting protein	1	5	1	145.3
F1N8L5	Dynein light chain	12	7	1	10.3
A0A3Q3B0L2	tRNA_edit domain-containing protein	6	3	1	19.3
A0A3Q2TSJ2	Ubiquilin 1	2	2	1	63.7
E1C0V1	Glucosamine 6-phosphate N-acetyltransferase	6	8	1	21.4
A0A3Q2UKP2	MG2 domain-containing protein	6	4	1	20.3
A0A1D5P4Q6	Insulin degrading enzyme	1	4	1	111.5
I6ZIP5	Aminopeptidase	1	3	1	108.5
A0A1D5PWG8	Uncharacterized protein	10	3	1	13.8
Q5ZIT7	AAA domain-containing protein	2	3	1	47.2
F1N9J4	60S ribosomal protein L22	7	2	1	19
A0A1D5PGJ1	Phosphatidylinositol transfer protein alpha	10	3	1	30.1
A0A1L1RYK0	ATP synthase subunit gamma	4	2	1	32.7
A0A1D5PF95	Phosphoethanolamine/phosphocholine phosphatase	3	5	1	30.6
A0A1D5P5T1	Eukaryotic translation initiation factor 3 subunit K	5	3	1	25.1
A0A1D5PFV4	60S ribosomal protein L35	3	8	1	38.3
Q5XNV3	Cytoplasmic activation-proliferation-associated protein 1	2	1	1	77.9
F1NTL2	Rab-like protein 3	5	6	1	26.3
F1P4F3	Lymphocyte antigen 86	7	5	1	18
A0A1D5P628	Uncharacterized protein	6	2	1	35.7
A0A1D5PPQ2	FABP domain-containing protein	5	1	1	31.3
Q6TXK8	Growth-related translationally-controlled tumor protein (Fragment)	21	12	2	4.5
A0A1D5PEW1	Uncharacterized protein	4	4	1	31.5
A0A1L1RXS4	Uncharacterized protein	5	1	1	31.6
F1NSW0	MSP domain-containing protein	6	2	1	27.3
R4GFN8	Sugar phosphate phosphatase	4	5	1	50.8
F1NUE0	Uncharacterized protein	4	3	1	32.4
E1C6N0	MPN domain-containing protein	4	5	1	34.5
F1NET8	TPR_REGION domain-containing protein	5	5	1	20.5
F1NER9	Uncharacterized protein	2	6	1	52.6
A0A3Q3AZN5	Uncharacterized protein	13	2	1	7.6
Q5ZLU8	Cold-inducible RNA-binding protein	6	5	1	21
Q7LZE8	Fructose-bisphosphate aldolase (Fragment)	40	2	1	2.3
R4GKF0	Coiled-coil-helix-coiled-coil-helix domain containing 10	10	2	1	9.4
A0A3Q2U9M3	Ig-like domain-containing protein	16	1	1	9.7
Q5ZI52	Death associated protein 1	8	7	1	11.5
A0A3Q2U9H1	CRAL_TRIO_N domain-containing protein	9	16	1	11.7
E1C2F9	Uncharacterized protein	1	2	1	190.3
A0A1D5PD08	Pyridoxamine 5'-phosphate oxidase	5	8	1	23.8
A0A1D5PY98	Ubiquitin-like modifier-activating enzyme 5	3	5	1	43.8
A0A1D5PAE3	Prosaposin	2	1	1	59.6
A0A1D5PB61	Agmatinase, mitochondrial	8	1	1	36.5
A0A1D5P1J7	Uncharacterized protein	13	1	1	10.3
Q91008	Tenascin Y variant	5	4	1	206.5
Q5ZMN1	Uncharacterized protein	4	1	1	52.4
A0A1D5PY67	Annexin	1	3	1	86.9
A0A3Q2U6M6	Phosphagen kinase C-terminal domain-containing protein	1	5	1	92.4
A0A3Q2TYZ8	Reticulon	3	1	1	33.9
R4GL74	Uncharacterized protein	1	2	1	142.6
F1NRM4	Chitobiase	3	2	1	40.7
E1C6V1	Cytidine deaminase	10	1	1	20.8
A0A1D6UPU0	Chromosome 12 open reading frame 4	2	2	1	63.1
R9PXM5	Ig-like domain-containing protein	19	2	1	11.4
F1NVR6	N(alpha)-acetyltransferase 15, NatA auxiliary subunit	1	2	1	101
A0A1D5PU53	Uncharacterized protein	3	5	1	32.8
F1NV61	Caspase 7	3	7	1	34.7
F1NVN3	Ovotransferrin	1	1	1	80.7
R4GFF0	Galactose-1-phosphate uridylyltransferase	4	1	1	28.4
A0A1L1RS37	Uncharacterized protein	3	4	1	38.9
F1NSC1	ATP synthase peripheral stalk-membrane subunit b	3	1	1	51.1
A0A1D5PFY7	Succinate-semialdehyde dehydrogenase	2	2	1	57.9
A0A3S5ZPB7	Uncharacterized protein	3	1	1	39.9
F1NIL3	ATP synthase subunit	8	1	1	11.8
F1NKY1	Uncharacterized protein	2	1	1	42.9
A0A3Q3B1L2	Prefoldin subunit 6	5	6	1	18.6
Q7T0B7	Macrophage migration inhibitory factor (Fragment)	15	5	1	5.9
F1NTM6	Transferrin receptor protein 1	2	1	1	85.6
F1P470	Uncharacterized protein	7	9	1	12.8
A0A3Q2UA39	DENN domain containing 2D	2	4	1	69.6
A0A3Q2TUH9	Serine/threonine kinase 31	1	3	1	114.2
A0A1D5PBZ9	Protein tyrosine phosphatase receptor type B	0	9	1	237.5
F1P5H8	Tripartite motif containing 33	1	1	1	119.5
D5LPR1	Fascin	2	6	1	54.1
F1NTQ2	Beta-hexosaminidase	2	1	1	63
A0A3Q2U6A7	Calponin-homology (CH) domain-containing protein	2	1	1	78.7
A0A1D5P0D2	Chromosome 12 open reading frame 10	2	1	1	52.3
Q9DDD4	Tetranectin	5	3	1	22.2
A0A3Q3A502	Solute carrier organic anion transporter family member	1	2	1	79.1
A0A1D5PSQ9	Cysteine and histidine-rich domain-containing protein 1	5	3	1	37.3
A0A173G7C7	Mannose-binding lectin	3	6	1	27.3
A0A3Q2TU29	Uncharacterized protein	2	1	1	55.5
Q90831	Transitin	0	8	1	202.2
A0A3Q2U3V9	Uncharacterized protein	8	1	1	12.4
A0A1D5NWV2	PTB domain-containing protein	8	1	1	16.6
Q5ZJV5	Uncharacterized protein	6	1	1	19.6
A0A1D5PN05	COX6C domain-containing protein	14	3	1	8.8
E1C0J4	UPF1 RNA helicase and ATPase	1	1	1	123.3
F1NSP7	26S proteasome regulatory subunit 4	2	1	1	58.5
E1C6N5	Acetyltransferase component of pyruvate dehydrogenase complex	3	1	1	66.5
A0A1D5PE05	HECT domain E3 ubiquitin protein ligase 4	1	3	1	483.7
R4GJD6	Eukaryotic translation initiation factor 4E family member 1B	3	8	1	28.1
A0A1D5PHS9	UPF2 regulator of nonsense mediated mRNA decay	1	6	1	147.6
E1BXT5	TP53RK binding protein	5	1	1	19.3
A0A1D5Q006	Protein CDV3 homolog	4	6	1	21.6
A0A1D5PZM0	Uncharacterized protein	4	7	1	22.5
A0A3Q2U1A2	Ig-like domain-containing protein	16	5	1	9.7
F1NHH9	Uncharacterized protein	2	1	1	38.4
A0A068FDL3	Gonadotropin-releasing hormone receptor	2	4	1	45.4
A0A3Q2U335	ADF-H domain-containing protein	12	3	1	13.2
A0A1D5NWR5	Family with sequence similarity 110 member B	2	1	1	40.7
Q7LZ78	Calcimedin, 32K (Fragments)	5	8	1	17.1
A0A452J848	60S ribosomal protein L13	4	1	1	21.9
A0A1D5NT45	KxDL motif containing 1	10	4	1	19.9
E1C4H5	Collagen type XXVIII alpha 1 chain	1	5	1	119.6
A0A3Q2UMU2	Ig-like domain-containing protein	8	5	1	10.9
E1BY89	Uncharacterized protein	6	2	1	14.9
Q5ZIQ8	Uncharacterized protein	1	4	1	65.6
E1C5V6	Acyl-coenzyme A oxidase	2	1	1	75.4
F1N8N3	Polycystin 2 like 1, transient receptor potential cation channel	1	2	1	86.6
Q6EML5	Aldolase B (Fragment)	47	3	1	1.8
A0A1D5P4L5	Cytochrome c domain-containing protein	7	8	1	11.2
A0A3Q2UFX8	Ig-like domain-containing protein	7	4	1	10.5
A0A1D5PA28	Methyltransferase like 7A	3	1	1	27.9
A0A3Q2TZA9	Uncharacterized protein	3	6	1	23.8
F1NHE5	Uncharacterized protein	0	3	1	533.1
F1NAB4	Uncharacterized protein	1	1	1	147.3
A0A3Q2UHL7	EGF-like domain-containing protein	3	5	1	28.3
A0A3Q2U2G5	Cyclin dependent kinase 18	1	1	1	69.7
A0A452J857	Histone H3	5	3	1	15.1
Q5ZIA3	PX domain-containing protein	4	1	1	18.7
F1NM03	Basic leucine zipper and W2 domain-containing protein 2	2	3	1	48.3
E1BZM3	Integrator complex subunit 6 like	1	5	1	100.8
F1NLA8	GAS domain-containing protein	2	1	1	56.4
A0A1D5P2R4	TOX high mobility group box family member 2	1	3	1	78.4
A0A1L1RUT3	Non-specific serine/threonine protein kinase	1	6	1	77.7
F1NZC6	Phosphoribosyl pyrophosphate synthase-associated protein 2	2	2	1	40.7
A0A1D5NZZ0	Heart- and neural crest derivatives-expressed protein 2	3	6	1	23.7
A0A1D5NV99	Cyclic nucleotide-binding domain-containing protein	1	6	1	91.4
A0A1D5PN64	Uncharacterized protein	1	1	1	58.4
E1BWJ8	Uncharacterized protein	2	1	1	54.9
F1P2Y8	Ribosome biogenesis protein WDR12	2	2	1	50.6
F1N8J7	LIM zinc-binding domain-containing protein	9	7	1	8.6
A0A1D5P6L7	U-box domain-containing protein	3	2	1	123.2
F1ND19	Acyl-CoA synthetase long chain family member 4	1	1	1	74.5
A0A3Q2UDJ5	LIM zinc finger domain containing 2	3	1	1	28.7
A0A3Q2U156	Uncharacterized protein	0	2	1	212.3
A0A1D5PZT2	Bromo domain-containing protein	2	1	1	168.1
F1NH60	Nuclear protein MDM1	1	2	1	82.3
A0A1D5P5R4	Uncharacterized protein	3	1	1	30
E1BZI5	Spectrin repeat containing nuclear envelope protein 2	0	1	1	800.4
A0A3Q2TXA8	Inositol hexakisphosphate and diphosphoinositol-pentakisphosphate kinase	1	1	1	162.7
E1C6I4	EF-hand domain-containing protein	1	1	1	70.5
F1NTL3	HEAT repeat containing 6	4	1	1	126.9
A0A1D5NXJ3	DEAH-box helicase 32 (putative)	4	1	1	41.1
F1NQ29	MLLT3 super elongation complex subunit	2	1	1	65
A0A1L1RSM6	Uncharacterized protein	1	1	1	56.7
A0A1L1RPH5	Protein sidekick-1	0	1	1	250.9
A0A1D5NYL1	Anion exchange protein	2	1	1	102.2
F1NX24	LARGE xylosyl- and glucuronyltransferase 2	1	3	1	85.5
E1C6R0	IFT81_CH domain-containing protein	1	4	1	79
A0A3Q2U4T3	WNK lysine deficient protein kinase 1	0	2	1	279.5
A0A3Q2UEF6	Uncharacterized protein	6	1	1	37.7
