# Supplementary material for: Proteomic insights into broiler stress responses to LED lighting: Effects on liver proteome under neutral, cool, and warm spectra
Source: PLoS One. 2025 Jul 15;20(7):e0328279. doi: 10.1371/journal.pone.0328279 (PMC12262841; doi:10.1371/journal.pone.0328279)
Supplement: S3 Table — (XLSX) [file pone.0328279.s003.xlsx]

## Sheet: S3_Table
Uniprot acession	Protein description	∑Coverage % by amino acid	a)PSMs	b)Unique Peptides	c)MW [kDa]
F1NV02	Apolipoprotein B	23	422	91	523
A0A1D5NW68	Serum albumin	57	408	32	64
A0A1D5PTR5	Talin-1	23	261	42	273.7
A0A1D5NYG3	Uncharacterized protein	23	273	43	283.8
A0A1D5P6Q5	Fatty acid synthase	19	284	37	274.6
A0A1D5P9F9	Uncharacterized protein	26	330	51	198.9
Q90WF1	Filamin	18	159	21	272.8
A0A1D5P6F4	Uncharacterized protein	15	224	34	289.1
A0A3Q2UM65	Rib_recp_KP_reg domain-containing protein	30	208	30	116.7
A0A3Q2U3B7	Spectrin alpha chain, non-erythrocytic 1	18	153	37	287.6
Q7ZZK3	Alpha-1,4 glucan phosphorylase	31	217	23	98.5
A0A1D5PU94	Uncharacterized protein	22	161	31	189.9
A0A1D5PF87	Amylo-alpha-1, 6-glucosidase, 4-alpha-glucanotransferase	24	152	30	174.3
F1P269	ATP-citrate synthase	27	240	28	120.1
A0A1D5PPF8	Heat shock protein family A (Hsp70) member 4	41	161	25	94.2
A0A547	Trifunctional purine biosynthetic protein adenosine-3	34	201	28	106.5
F1P5J5	AA_TRNA_LIGASE_II_ALA domain-containing protein	30	212	27	106.9
A0A1L1RND0	Heat shock protein HSP 90-alpha	33	166	27	89.3
A0A3Q2UDT6	Aminopeptidase puromycin sensitive	27	195	27	124.1
A0A1L1RNS0	Alpha-enolase	40	284	15	48.9
F1NUS2	Uncharacterized protein	34	151	25	95
A0A3Q2TSP8	Uncharacterized protein	21	175	29	189.1
F1NW43	Pyruvate kinase	48	141	4	57.8
F1NK40	Uncharacterized protein	21	145	24	163.2
Q8JHF6	Pyruvate carboxylase	26	102	20	127.2
A0A1D5P9V0	Pyruvate kinase	40	119	2	60.3
A0A1D5PZJ4	T-complex protein 1 subunit theta	47	151	23	60.2
A0A3Q2UNP2	1,4-alpha-glucan branching enzyme 1	27	139	21	81.9
F1P298	Amidohydrolase domain containing 1	52	135	18	47.6
A0A1D5PXG2	Uncharacterized protein	37	140	24	91
F1NHL2	Cullin associated and neddylation dissociated 1	20	116	21	136.3
F1NKL4	Dynein cytoplasmic 1 heavy chain 1	6	112	20	532.8
F1NZQ9	Histidine ammonia-lyase	33	133	17	72.9
F1NIY2	Xanthine dehydrogenase/oxidase	18	146	24	149.4
F1NKB6	ATP-dependent 6-phosphofructokinase	32	111	22	85.1
A0A1D5PPN9	Endoplasmin	26	102	19	91.5
A0A140T8G0	FABP domain-containing protein	63	305	11	14.2
A0A3Q2U9P1	Peptidylprolyl isomerase	46	95	17	52.8
F1P4V1	Fibrinogen alpha chain	22	79	14	82.3
A0A3Q2TXL9	Stress induced phosphoprotein 1	36	127	22	62
A0A3Q2U676	Uncharacterized protein	29	119	15	70.8
F1P1A5	Transketolase	28	132	17	68.4
A0A1D5PN19	PKS_ER domain-containing protein	55	128	13	39.8
H9KYX6	Uncharacterized protein	43	112	18	52.4
A0A3Q2U611	Arginyl aminopeptidase	26	146	21	102.2
A0A1D5PE96	Uncharacterized protein	38	157	18	71.7
A0A1L1RJ88	Acetylserotonin O-methyltransferase like	29	87	15	69.5
F1NQD9	Radixin	31	117	10	68.6
F1NVJ0	4-hydroxyphenylpyruvate dioxygenase	52	75	16	44.9
F1P0A1	X-prolyl aminopeptidase 1	36	100	17	70
F1NQZ9	Glutamate-cysteine ligase catalytic subunit	25	112	15	72.6
F1NRQ6	Uncharacterized protein	36	94	16	57.8
Q5ZKP8	Lysine--tRNA ligase	39	163	21	67.9
E1BU99	Beta-ureidopropionase 1	51	151	17	42.7
A0A1D5PS29	Elongation factor 2	21	103	18	95.3
A0A1D5NYB2	Polyadenylate-binding protein	25	133	16	70.8
Q5ZJQ5	AA_TRNA_LIGASE_II domain-containing protein	39	91	17	57.2
A0A1D5PKV6	Xylulokinase	28	96	14	58.3
A0A1D5P490	Eukaryotic translation initiation factor 4 gamma 1	14	77	18	182
F1NJC7	Retinal dehydrogenase 1	34	129	16	55.8
A0A1D5PWF8	6PF2K domain-containing protein	40	119	18	54.3
A0A1D5NWI2	Adenosylhomocysteinase	33	127	12	48.9
A0A1D5NYK7	Moesin	30	124	9	68.3
A0A1D5PY67	Annexin	25	68	14	86.9
E1BYG4	Cystathionine beta-synthase	28	112	15	62.7
A0A1D5PAE8	Leukotriene A(4) hydrolase	26	97	14	76.6
A0A1D5PIZ1	Thimet oligopeptidase 1	27	111	19	78.3
Q5ZMG9	Uncharacterized protein	32	71	13	60.4
F1NPG2	Isocitrate dehydrogenase [NADP]	32	104	14	46.6
A0A3Q2TU25	Dihydropyrimidine dehydrogenase [NADP(+)]	21	79	17	111.3
F1NK38	T-complex protein 1 subunit eta	33	77	15	59.4
A0A1D5PVM0	Vitellogenin domain-containing protein	20	61	14	99.9
F6QGI8	FBPase domain-containing protein	29	119	15	51.8
E1BXG9	Peptidylprolyl isomerase D	42	100	13	40.5
A0A1D5P2D5	Isoleucyl-tRNA synthetase	16	80	18	146.5
Q5ZIY8	Uncharacterized protein	36	54	11	49.8
F1NVF3	Uncharacterized protein	33	102	15	53.7
F1P463	M20_dimer domain-containing protein	40	89	15	53
A0A1D5PRZ7	Uncharacterized protein	20	70	16	107.4
A0A1L1RY04	ATP synthase subunit beta	33	60	14	68.4
Q5ZHR4	Uncharacterized protein	25	129	17	77.5
A0A1D5PV36	Uncharacterized protein	30	97	7	52.4
Q5ZMM4	Catalase	28	72	13	60
A0A1D6UPQ3	AA_TRNA_LIGASE_II domain-containing protein	25	97	14	90.6
A0A1D5PJ18	Uncharacterized protein	22	93	16	96.1
A0A1D5PAE4	Heparin binding growth factor	54	72	12	26.2
E1C7M7	Catenin alpha 1	18	48	13	100
Q71SG2	Collapsin response mediator protein-2A	26	67	12	73.4
B3VE14	Inter-alpha inhibitor heavy chain 2	18	94	15	106.7
F1NMA2	Sulfotransferase	52	97	11	34.3
A0A1D5PX97	AMP_N domain-containing protein	28	75	10	55.1
A0A1D5PV06	Protein disulfide-isomerase	31	89	15	57.4
F1NMC3	Uncharacterized protein	21	101	19	100.2
Q4ADJ7	Ovotransferrin	29	98	2	77.8
A0A1D5NTV3	Uncharacterized protein	9	58	13	266.2
H9L3L2	Coatomer subunit alpha	15	63	15	138.4
F1NKP4	Phosphoenolpyruvate carboxykinase, cytosolic [GTP]	28	39	13	69.5
F1NLS1	Uncharacterized protein	12	82	14	166.4
F1NCZ2	Rab GDP dissociation inhibitor	23	94	15	70.7
F1NWX6	Plasminogen	25	58	17	90.7
F1NLE4	Glutathione synthetase	32	89	12	52.3
A0A3Q2TRY3	Uncharacterized protein	13	49	13	147.8
A0A3Q2U679	Gephyrin	21	75	13	92.2
A0A1D5PVM5	Eukaryotic initiation factor 4A-II	37	105	16	44.7
A0A1L1RKY9	Caldesmon	21	71	11	60.1
Q4ADG4	Ovotransferrin	25	88	1	77.8
A0A1D5PQV0	Cytoplasmic aconitate hydratase	18	122	17	101.2
E1BV78	Fibrinogen C-terminal domain-containing protein	31	86	12	49.9
E1C3A9	Vigilin	14	52	12	141.5
A0A1D5PKN8	Uncharacterized protein	35	92	9	33.2
F1NUL9	Fibrinogen beta chain	29	80	13	55.3
A0A1D5PJY1	Spectrin beta chain	7	48	12	273.9
O93601	Apolipoprotein AIV	33	86	11	40.8
A0A1L1RPR4	Aspartate aminotransferase	40	58	14	48
F1NEF6	Uncharacterized protein	27	35	15	67.6
Q5U784	Aminoimidazole-4-carboxamide ribonucleotidetransformylase/IMP cyclohydrolase	26	78	11	64.3
F1NYB1	Tubulin beta chain	28	85	3	49.8
F1NZX7	PX domain-containing protein	25	86	11	66.5
A0A1D5NV65	Uncharacterized protein	23	116	13	68
Q5ZK20	Protein disulfide-isomerase A4	32	68	18	70.9
F1NRI3	WD repeat-containing protein 1	25	96	14	66.5
A0A1D5PTU5	Peptidase_S9 domain-containing protein	22	89	14	81.8
A0A1L1S0C5	Sorting nexin 1	29	70	10	58.1
B3VHV2	Heat shock protein 70	27	73	9	69.8
F1NT57	Aldo_ket_red domain-containing protein	38	80	6	37
F1NW23	Clathrin heavy chain	9	48	10	191.5
Q9I8D6	T-complex protein 1 subunit delta	26	81	12	57.7
A0A3Q2U535	Dihydrodiol dehydrogenase	27	90	11	45.4
Q5F424	Uncharacterized protein	25	57	12	57.4
A0A1D5P0E2	Protein transport protein SEC23	20	66	11	86.1
A0A452J864	F-actin-capping protein subunit beta	41	63	12	29.3
F1NE33	Formimidoyltransferase-cyclodeaminase	24	125	13	59.1
A0A1D5P6V5	Perilipin	33	91	14	45.4
E1BVD1	Aldo_ket_red domain-containing protein	50	97	9	35.6
F1NJU7	Tyrosine--tRNA ligase	28	85	14	60.1
Q5ZM75	AA_TRNA_LIGASE_II domain-containing protein	19	80	8	58.3
A0A1D5PMD9	Carboxylic ester hydrolase	25	59	5	61.9
Q90WR6	Sulfotransferase	47	91	11	36.2
A0A1D5PAU7	M20_dimer domain-containing protein	35	87	13	45.9
F1NI29	Uncharacterized protein	17	43	11	82.9
A0A1D5PBU7	Secernin 2	40	59	11	46.7
R4GM10	Fructose-bisphosphate aldolase	37	67	10	39.3
Q5ZMW1	Aconitate hydratase, mitochondrial	21	38	12	85.6
Q58I02	Nicotinamide phosphoribosyltransferase	29	62	14	55.6
Q8QH01	Dimethylaniline monooxygenase [N-oxide-forming]	26	59	12	60.4
E1C8W4	Ubiquitin carboxyl-terminal hydrolase	17	47	10	93.2
G1K338	Tubulin beta chain	23	68	1	49.9
F1NBV0	Peroxiredoxin	50	78	11	25.1
F1P3I8	Amidophosphoribosyltransferase	17	89	9	56.2
F1NL38	Uncharacterized protein	14	47	2	123
E1BR38	Argininosuccinate synthase	32	64	11	46.9
E1BV75	Dehydrogenase/reductase 7	36	63	10	37.7
A0A1D5P7Y8	AP complex subunit beta	15	48	4	105.6
F1NSZ4	Aminopeptidase like 1	28	46	10	56.1
A0A1D5NXA6	Uncharacterized protein	20	64	11	72.5
A0A1D5PCD2	A2M_recep domain-containing protein	24	60	8	61
F1P4K4	Aldehyde dehydrogenase 8 family member A1	30	79	12	53.2
F1N9F8	Aldo-keto reductase family 1 member A1	22	64	10	41.3
K4Q293	Histidine-rich glycoprotein	17	36	1	83.5
Q5ZJK3	Signal transducer and activator of transcription	20	51	12	87.2
F1NT20	Uncharacterized protein	31	74	12	40.9
A0A3Q2TVA9	Complement factor D	24	64	8	49.5
A0A3Q2U8K0	Uncharacterized protein	32	64	7	33.1
F1NPN5	SERPIN domain-containing protein	28	44	11	47.6
A0A452J7V2	Ras-related protein Rab-2A	62	55	10	22.6
A0A1D5PBC6	AA_TRNA_LIGASE_II domain-containing protein	25	93	12	64.1
A0A1D5PG53	Triokinase and FMN cyclase	28	47	9	59
A0A1D5P7K7	Septin-type G domain-containing protein	30	68	10	49.4
A0A452J855	Tudor-interacting repair regulator protein	32	47	8	33.8
A0A1D5PFB8	Dynactin subunit 2	32	51	9	45.1
A0A3Q3A3B6	Actin-related protein 2	31	52	9	45.4
A0A1D5PJR5	Uncharacterized protein	22	71	12	75.4
A0A1D5PZ80	Tenascin	7	37	10	233.6
E1BSV1	Dimethylglycine dehydrogenase	18	21	10	96.4
E1BXS8	DLH domain-containing protein	45	80	10	28.2
A0A3Q2UB37	Malic enzyme	17	97	12	72.7
F1NN49	Delta-aminolevulinic acid dehydratase	23	64	9	55.2
A0A3Q2TUH0	Phos_pyr_kin domain-containing protein	35	64	8	34.9
A0A452J7Z4	Ribose-phosphate pyrophosphokinase 2	18	77	7	51.5
F1P2D2	Uncharacterized protein	28	53	9	32.9
E1BT93	Aldedh domain-containing protein	27	56	12	56.8
F1NT28	Pyrophosphatase (inorganic) 1	51	72	11	32.6
A0A1D6UPS7	AB hydrolase-1 domain-containing protein	22	78	12	66.8
A0A1D5P8I7	Isocitrate dehydrogenase [NADP]	24	66	11	50.5
F1NH21	TPR_REGION domain-containing protein	26	57	9	40.2
A0A3Q2UEL1	Phosphopantothenoylcysteine synthetase	30	81	11	43.7
A0A1D5P0A1	UTP--glucose-1-phosphate uridylyltransferase	23	54	10	56.8
A0A1D5PL36	Uncharacterized protein	32	59	10	44.3
A0A1D5PXH0	AP complex subunit beta	15	55	5	104.7
E1C6M9	Cadherin-1	15	53	10	97.7
A0A1L1RUT1	Coatomer subunit beta'	15	52	9	103.1
F1NCM5	PKS_ER domain-containing protein	38	49	9	35.9
A0A1L1RQ91	Glucose-6-phosphate isomerase	25	74	13	62.1
E1BSH9	Hcy-binding domain-containing protein	27	45	9	45
A0A1D5PN54	ATP synthase subunit alpha	24	40	11	59.9
A0A3Q2UA96	T-complex protein 1 subunit gamma	22	89	13	68.7
A0A1D5NXV1	Tubulin alpha chain	32	80	2	49.7
E1C1I6	Aldo_ket_red domain-containing protein	39	82	3	35.9
A0A3Q3B2L3	Uncharacterized protein	27	50	10	52
E1C516	Pyridoxal phosphate homeostasis protein	38	59	9	29.5
A0A1D5PFJ6	Heat shock cognate 71 kDa protein	17	51	5	70.3
A0A3Q2U9E5	Hydrolase_4 domain-containing protein	47	40	10	34.5
A0A1L1RSI2	14-3-3 protein zeta	31	66	6	28.5
A0A1D5NT61	ELFV_dehydrog domain-containing protein	25	58	12	60.8
A0A1D5P1W7	Karyopherin subunit beta 1	13	32	8	97.3
A0A1D5NV94	AP-2 complex subunit alpha	13	43	9	107
E1C0Q5	Uncharacterized protein	27	28	8	44.1
A0A1D5P3S9	Uncharacterized protein	33	31	10	40.4
A0A1D5PVH5	Uncharacterized protein	28	76	9	41.2
A0A1D5PJW4	Proteasome subunit alpha type	44	61	9	27.9
E1BVT3	Malate dehydrogenase	34	69	10	35.6
E1C4B8	Phosphomannomutase	47	73	10	28.3
A0A3Q3AXP4	Vesicle amine transport 1	27	66	9	43.6
A0A1D5PLH7	Peroxiredoxin	46	28	9	29.9
E1BXC2	S-formylglutathione hydrolase	36	57	8	31.5
E1C453	Heterogeneous nuclear ribonucleoprotein K	23	49	8	47.1
A0A1D5PXH1	Heterogeneous nuclear ribonucleoprotein A3	26	48	7	40.6
E6N1V8	Guanine nucleotide-binding protein beta subunit2-like 1	34	37	8	35.1
Q5ZIZ0	6-phosphogluconate dehydrogenase, decarboxylating	21	57	9	53.3
A0A3Q3A2S6	Exportin-7	12	32	12	126.9
A0A1D5PF81	Uncharacterized protein	44	55	11	34.4
E1BXJ6	Uncharacterized protein	23	36	8	50.8
F1NYZ7	Chloride intracellular channel 4	52	60	9	28.5
Z4YJB8	Destrin	48	81	10	18.5
R4GG24	Aldo_ket_red domain-containing protein	37	87	2	35.8
A0A1L1RJ01	Threonine synthase like 2	23	63	9	54.4
F1N9T0	3-hydroxy-3-methylglutaryl coenzyme A synthase	22	51	8	58.6
A0A1L1RLU1	Sulfotransferase	33	79	12	36.7
F1P1K3	Arp2/3 complex 34 kDa subunit	35	68	11	34.4
F1P574	NTP_transferase domain-containing protein	30	57	8	39.4
A0A1D5P0U5	Calreticulin	22	65	10	48.1
A0A1L1RMC0	Proteasome subunit alpha type	43	72	10	29.3
A0A1D5PDA1	Enoyl-CoA hydratase 1	24	57	12	56.4
E1C7F4	EHN domain-containing protein	19	34	9	55.6
F1NK29	Na(+)/H(+) exchange regulatory cofactor NHE-RF	34	64	9	35.9
A0A1D5P901	Hydroxyacylglutathione hydrolase, mitochondrial	27	45	7	34.2
Q5F411	Uncharacterized protein	26	63	14	59.7
F1P337	Sorting nexin	31	55	11	45.7
A0M8U0	F-actin-capping protein subunit alpha	24	34	4	32.8
F1NYW8	Fumarylacetoacetase	25	59	9	46.5
E1C2I9	Leucyl-tRNA synthetase	11	61	11	134.2
F1NLE7	Aminoacyl tRNA synthetase complex interacting multifunctional protein 1	36	55	9	34.7
Q6PKI8	Phenylalanine hydroxylase	24	80	13	51.1
E1C4W4	Aldehyde dehydrogenase 7 family member A1	15	42	7	58
E1BYF1	Cystathionine gamma-lyase	26	63	9	43.9
F1NC26	Uncharacterized protein	14	36	7	94.7
Q5ZJY1	6-phosphogluconolactonase	42	47	7	26.2
A0A1D5PHV9	Early endosome antigen 1	9	43	10	166.2
A0A1D5NW27	Tubulin alpha chain	29	73	1	50.1
F1NLP7	Antithrombin-III	27	54	12	51.7
Q5ZM58	Uncharacterized protein	31	45	8	42.6
E1C155	Aldehyde dehydrogenase 6 family member A1	24	30	9	54.9
A0A1D5NUN3	Acyl-CoA synthetase short chain family member 2	18	50	10	77.2
A0A1D5P4F3	GB1/RHD3-type G domain-containing protein	19	63	10	70.2
A0A3Q3AT56	PKS_ER domain-containing protein	25	48	4	40
E1BUB6	Uncharacterized protein	33	61	6	27.9
Q5ZLD1	Uncharacterized protein	24	70	12	54.3
E1C4L3	Sepiapterin reductase	37	50	8	28.8
Q5ZMK9	PfkB domain-containing protein	22	65	11	40.1
F1NMA3	Sulfotransferase	35	28	6	34
A0A3Q2UED1	Protein transport protein Sec31A	9	54	9	138.1
Q5ZJI7	Actin-related protein 2/3 complex subunit	19	37	5	41.7
F1NDH2	Angiotensinogen	19	38	7	51.3
A0A1D5PHL0	Proteasome subunit alpha type	41	35	6	25.9
A0A1D5PC23	Transaldolase	31	50	10	37.6
E1BRR7	FMN hydroxy acid dehydrogenase domain-containing protein	30	39	9	40.5
A0A1L1RZK1	Lactoylglutathione lyase	44	47	8	20.5
A0A1D5PC67	Complement C5	6	37	10	195.7
A0A1D5NZ30	Nucleolin	15	37	9	75.4
A0A452J7Z5	NSFL1 cofactor p47	27	41	7	41.8
A0A1D5P5L5	Methyltransf_11 domain-containing protein	30	51	8	30.3
A0A1D5PG73	Uncharacterized protein	28	35	9	40.1
A0A1D5PMN7	Amidohydro-rel domain-containing protein	17	69	9	58
A0A3Q2U398	Sulfotransferase	33	81	10	35.9
E1C7T1	SERPIN domain-containing protein	27	51	10	48.7
F1NTK1	Phosphoserine aminotransferase	31	67	10	40.5
A9CP13	D-serine dehydratase (Fragment)	26	53	8	40.4
A0A1L1RW35	Uncharacterized protein	19	31	7	48.7
A0A1D5P2V1	Uncharacterized protein	23	62	1	31.7
Q2UZR2	Phosphoglucomutase 1	19	55	9	66.6
F1NFY2	Glycerol-3-phosphate dehydrogenase [NAD(+)]	30	44	8	41.4
E1BS37	Uncharacterized protein	36	60	9	32.6
F1NZ86	Stress-70 protein, mitochondrial	17	28	8	73.1
F1NGM0	Uncharacterized protein	20	52	9	60.9
Q5ZKI1	Chloride intracellular channel protein	39	34	8	28.1
A0A1D5Q032	Adenylyl cyclase-associated protein	25	60	11	51
A0A1D5PSP4	Nicotinate phosphoribosyltransferase	22	43	10	57.2
F1NA58	Calponin-homology (CH) domain-containing protein	13	43	8	82.6
Q5ZKR9	ADP ribosylation factor 4	52	66	6	20.5
F1NPF0	Eukaryotic translation initiation factor 2 subunit 3	20	52	7	51.1
E1BWX9	Urocanate hydratase 1	18	70	10	61.3
F1NBX1	Regucalcin	29	38	7	33.2
O93467	GTP-binding protein	42	52	8	21.8
A0A1D5PU09	Fermitin family member 2	15	44	10	81.8
O42484	17-beta-hydroxysteroid dehydrogenase type IV	13	27	7	80.1
E1BWG7	Phosphotriesterase related	24	30	7	39
A0A3Q2TV38	Uncharacterized protein	26	23	1	43.3
A0A1D5PZ75	Sulfite oxidase	21	49	7	50.3
Q5ZJV0	PCI domain-containing protein	23	42	7	46.8
A0A0A0MQ61	Uncharacterized protein	32	57	2	25.2
F1NPD1	Sulfotransferase	35	45	10	36.1
F1NDY5	Kynureninase	16	22	6	59.3
A0A1D5PG30	Eukaryotic translation elongation factor 1 delta	11	40	4	76.1
F1NYU4	Glutathione peroxidase	43	60	7	19.3
A0A1D5PXI1	Multifunctional fusion protein	19	17	8	60.6
F1NYN9	GDP-mannose pyrophosphorylase A	23	27	7	47
Q90WA9	Fatty acid-binding protein, liver	57	42	5	14.2
E1BUA6	CN hydrolase domain-containing protein	17	51	4	56.5
A0A1D5PDE6	Myristoylated alanine-rich C-kinase substrate	20	31	3	27.6
F1NQS2	Uncharacterized protein	39	47	7	26.3
A0A1D5NX08	Carboxylic ester hydrolase	17	45	1	61.9
A0A3Q2ULT4	AIRC domain-containing protein	9	59	10	116.8
F1NSS4	Non-specific lipid-transfer protein	19	59	10	57.5
A0A160F7C1	Corticosteroid binding globulin	22	46	9	47.7
A0A1D5PAQ3	UDP-N-acetylglucosamine pyrophosphorylase 1	22	30	7	52.5
A0A3Q2TV58	Uncharacterized protein	11	36	7	92.5
F1NU17	Phosphoglycerate kinase	22	74	12	44.6
F1N8Y3	Uncharacterized protein	31	52	8	30.3
Q90892	Guanylate binding protein	18	38	7	66
F1N9U8	Electron transfer flavoprotein subunit alpha	22	24	5	36.7
A0A1D5P6M8	Nitrilase family member 2	35	39	3	27.8
E1BQD1	Uncharacterized protein	29	49	6	30.1
A3RKL3	Dihydrofolate reductase	46	59	8	21.8
A0A1D5NUH1	PITH domain-containing protein	31	41	7	32.3
F1NZC0	Aldose 1-epimerase	21	39	5	38
F1NCJ8	Arsenite methyltransferase	19	34	7	56.9
E1C455	Queuosine salvage protein	29	55	9	39
A0A1D5PIX0	Alpha-actinin-4	8	45	4	118.3
E1C1B4	Galactokinase 1	21	37	6	41.6
Q5ZLI2	Proteasome subunit alpha type	14	36	4	28.5
F1NQF4	Heme oxygenase 1	24	43	6	35.7
E1C5M4	APH domain-containing protein	21	18	5	41.4
Q5ZHM4	CN hydrolase domain-containing protein	19	37	4	55.4
A0A1D5P8C3	AP_endonuc_2 domain-containing protein	25	41	8	44
A0A1D5P5K7	Nitrilase family member 2	38	33	2	22.1
A0A1D5P3I6	Peptidylprolyl isomerase	12	42	5	62.8
A0A1D5PBV4	PKS_ER domain-containing protein	18	43	2	40
A0A3Q2UIT5	Uncharacterized protein	23	50	7	37.2
F1P4I0	PKS_ER domain-containing protein	27	56	6	35.3
A0A3Q2U134	Glutamine synthetase	18	40	7	46.5
A0A3Q3AZM2	Calmodulin	28	62	6	17.4
E1C378	Uncharacterized protein	30	58	7	32.9
A0A1D5PFP7	Uncharacterized protein	37	37	7	28.6
Q5ZJX9	Proteasome subunit alpha type	32	32	5	26.4
A0A1D5NT70	Uncharacterized protein	30	51	1	25.3
A0A1D5PD86	2,4-dienoyl-CoA reductase 1	32	17	7	35.7
F1NTM7	Aspartate aminotransferase	23	75	10	45.9
A0A1D5PPP2	Pseudouridine 5'-phosphatase	37	38	6	26.2
A0A1D5P546	Polyubiquitin-B	67	71	3	25.8
F1NX57	Glyoxylate and hydroxypyruvate reductase	27	58	10	35.2
A0A1L1RZ94	Uncharacterized protein	42	44	8	17.1
E1C0L2	3-hydroxyanthranilate 3,4-dioxygenase	28	50	8	33.1
E1C2H6	Kynurenine formamidase	20	27	5	32.3
A0A1D5PCT4	Coronin	16	61	8	64.4
A0A1D5PW63	Glutathione S-transferase theta-1	35	36	6	27.9
F1N9C1	NADB-LER3	25	44	5	27.9
A0A3Q8WI14	Glycerol-3-phosphate dehydrogenase [NAD(+)]	25	45	7	37.7
F1P3P3	Uncharacterized protein	36	44	6	23.2
Q90933	Neuron-glia cell adhesion molecule (Ng-CAM)	8	26	7	138.3
A0A1D5PJI5	Septin 11	23	49	5	50.8
A0A1D5P9P3	Alpha-actinin-1	9	44	4	105.6
Q5ZMK3	Sacchrp_dh_NADP domain-containing protein	24	28	7	46.8
Q9DEQ6	Eukaryote initiation factor 2 beta	25	46	7	38.4
F1NBI2	Uroporphyrinogen decarboxylase	23	35	5	36.9
Q6JLB2	Proteasome subunit beta	31	44	6	26
A0A1D5PI87	Hydroxysteroid 17-beta dehydrogenase 10	15	13	4	43.4
A0A3Q2U9K8	Phosphoenolpyruvate carboxykinase [GTP], mitochondrial	15	38	6	45.1
E1C460	Uncharacterized protein	20	56	8	32.2
R4GMB6	Farnesyl pyrophosphate synthase	16	63	6	40.4
Q5ZII1	Ribos_L4_asso_C domain-containing protein	19	34	7	46.7
A0A1D5PUZ5	Alpha-amylase	22	10	7	57.5
E1BU27	Aldo_ket_red domain-containing protein	19	62	8	49.5
R4GLB3	Proteasome subunit beta	35	36	6	22.7
E1C007	Protein kinase C and casein kinase substrate in neurons protein 2	16	44	7	56
F1NAX3	Glycerol-3-phosphate phosphatase	25	43	6	33
A0A452J7T9	Cofilin-2	50	51	7	18.6
A0A1D5PQU1	Phenylalanine--tRNA ligase alpha subunit	16	36	6	63.3
F1NCU9	Uncharacterized protein	22	15	5	39.3
Q5ZIY2	Uncharacterized protein	32	24	7	31.7
E1BZ22	Uncharacterized protein	31	18	6	32.9
A0A1L1S091	Uncharacterized protein	26	53	4	20.7
F1P372	AA_TRNA_LIGASE_II domain-containing protein	13	38	6	90.2
F1NMY1	14-3-3 protein gamma	27	43	2	28.3
A0A1D5NTA0	Ubiquitin thioesterase	27	22	5	31.2
F1NMB9	Heme-binding protein 1	34	39	6	23.9
A0A1D5NYF3	FABP domain-containing protein	45	39	5	14.9
E1BX85	Uncharacterized protein	37	63	10	27.2
A0A3Q2UBW3	Adenylate kinase 2, mitochondrial	20	27	7	42.2
A0A1L1RRF3	Uncharacterized protein	4	29	6	216.7
A0A3Q2TX69	SEC31 homolog B, COPII coat complex component	6	27	6	132.4
A0A1D5PNU2	Uncharacterized protein	18	27	6	41.1
F1NI85	Catechol-O-methyltransferase domain containing 1	18	24	5	38.5
Q6LDD0	Vinculin (Fragment)	41	49	7	20.4
R4GL80	Coenzyme A synthase	14	34	5	56.3
F1NKQ7	Fas associated via death domain	44	36	7	22.8
A0A1D5PHE2	Inositol-1-monophosphatase	29	46	7	30.1
F1NRM8	Endoplasmic reticulum resident protein 29	22	17	5	28.2
R4GJC4	Cytidine/uridine monophosphate kinase 2	36	29	6	24.7
F1NY37	Acyl-coenzyme A oxidase	12	23	6	74.5
A0A1D5PU00	Uncharacterized protein	20	34	7	38.4
A0A1L1RZH6	Crystallin mu	29	38	7	26.8
E1C735	S-adenosylmethionine synthase	24	22	7	43.7
Q5F3R8	Uncharacterized protein	37	48	7	24.5
A0A3Q2UPN5	Dynactin subunit 1	6	24	1	147.7
A0A3Q3A8D7	N-myc downstream regulated 1	15	29	4	44.2
F1N9B7	RAD23 homolog B, nucleotide excision repair protein	13	40	6	53.5
E1BSN7	Alpha-1,4 glucan phosphorylase	10	36	3	96.7
Q6EE30	Eukaryotic translation elongation factor 1	17	33	6	49.8
E1C0F3	RAB7A, member RAS oncogene family	33	36	6	23.5
O13255	2',5'-oligo adenylate synthetase A (Fragment)	15	20	7	58.4
F1NY09	DUF1907 domain-containing protein	16	40	4	34.7
A0A3Q2UE34	AIRS_C domain-containing protein	28	33	7	32.5
Q5ZHW6	TPR_REGION domain-containing protein	25	23	6	33.7
Q5ZK22	Sorting nexin	19	38	7	46.6
F1NSB6	Ankyrin repeat and FYVE domain containing 1	8	20	6	118.4
A0A3Q2UE57	Uncharacterized protein	15	37	6	54.4
Q5ZMN7	Uncharacterized protein	15	43	5	50.2
Q5U7A2	Adenylosuccinate lyase	15	40	6	54.6
A0A1D5PV66	NIDO domain-containing protein	31	38	6	29.9
F1NXN3	Glycine amidinotransferase, mitochondrial	22	24	7	48.3
A0A0H4CPX0	Glutathione S-transferase alpha 3	30	30	7	25.4
O57536	Nucleoside diphosphate kinase (Fragment)	39	26	3	17.5
A0A1D5PP57	Vacuolar proton pump subunit B	15	23	5	55.6
A0A1D5PK53	Actin, alpha skeletal muscle	23	34	5	43.4
F1NEQ6	Proteasome subunit alpha type	24	47	7	27.5
F1NHT5	Uncharacterized protein	16	33	5	44.1
Q5ZJ61	B5 domain-containing protein	13	27	7	65.9
F1NI89	S-(hydroxymethyl)glutathione dehydrogenase	28	39	7	39.6
A0A1D5NYE8	Uncharacterized protein	8	29	5	85.4
O57348	Cellular nucleic acid binding protein	29	22	4	19
F1NAQ8	Uncharacterized protein	10	15	6	83.5
A0A3Q2UHM4	Uncharacterized protein	10	26	5	81.6
A0A1I7Q403	Ubiquitin-conjugating enzyme E2 variant 1	45	36	5	16.5
A0A1D5PE33	Uncharacterized protein	31	57	7	25.1
Q5ZKQ2	Uncharacterized protein	33	45	6	24.9
F1P2A1	HMA domain-containing protein	56	17	4	8
E1BTG1	Uncharacterized protein	43	20	5	17.7
A0A1D5PYQ3	Tr-type G domain-containing protein	14	28	6	67.6
F1NDP5	Sulfurtransferase	27	22	6	32.9
F1NPA9	KH type-2 domain-containing protein	33	22	7	26.7
Q5ZHP4	Uncharacterized protein	33	40	5	19.8
F1NVF0	Vacuolar protein sorting-associated protein 35	9	33	6	92
A0A1L1RY95	UBIQUITIN_CONJUGAT_2 domain-containing protein	35	46	7	25.4
A0A1D5P893	Poly(rC) binding protein 2	26	25	6	34.8
E1C6N5	Acetyltransferase component of pyruvate dehydrogenase complex	13	18	6	66.5
F1NBW2	V-type proton ATPase catalytic subunit A	12	32	6	68.3
D5M8S2	DJ-1	23	34	3	19.9
A0A1D5PLZ2	Serpin family D member 1	15	41	7	55.8
A0A3Q2U853	Uncharacterized protein	16	39	5	45.7
A0A1D5P2B9	Uncharacterized protein	18	37	5	34.7
E1BW57	Nudix hydrolase domain-containing protein	22	42	4	24.6
F1NVH2	Tubulin-specific chaperone A	42	36	6	12.7
E1C7A7	SMB domain-containing protein	15	21	6	51.6
F1NEF7	Uncharacterized protein	22	35	5	35.2
A0A3Q2TZA4	A2M_recep domain-containing protein	21	29	3	33.8
A0A3Q2TWI1	Nudix hydrolase 15	26	15	4	24.2
A0A3Q2UF40	Uncharacterized protein	19	39	7	39.9
F1P156	Uncharacterized protein	23	42	6	34.9
A0A1D5PEZ3	Dynactin subunit 1	5	24	1	139.8
E1BTT4	Hydroxyacyl-CoA dehydrogenase trifunctional multienzyme complex subunit beta	14	18	7	50.8
F1NE97	Nuclear migration protein nudC	20	36	6	39.2
A0A1L1RSX4	Asparaginase	13	23	6	66.6
A0A1L1RRR1	Elongation factor 1-alpha	15	50	7	51.7
A0A1D5PJC6	Metallophos domain-containing protein	18	16	4	35.9
A0A1D5P8H7	Importin N-terminal domain-containing protein	6	20	4	123.1
A0A452J806	Obg-like ATPase 1	18	43	7	46.6
Q90576	450 kDa protein (Fragment)	13	21	1	47.4
D2Z1L9	LIM and SH3 protein 1	24	32	6	29.6
F1P0I1	DExD/H-box helicase 60	5	9	6	210.8
F1P2A6	Adenosine deaminase	21	20	5	40.7
A0A1D5PMI8	Uncharacterized protein	14	24	6	62.1
A0A1D5PGH1	Basigin	14	21	3	39.8
A0A452J7S4	Malate dehydrogenase, cytoplasmic	13	46	8	57.4
A0A1D5PHS2	Keratin 18	17	15	6	46.8
A0A1D5P9Z1	Low molecular weight phosphotyrosine protein phosphatase	41	43	7	18.1
F1NK96	Protein disulfide isomerase family A member 6	14	16	5	48.8
A0A3Q2UF90	tRNA-synt_1e domain-containing protein	7	21	4	95.3
A0A3Q2UGR5	Uncharacterized protein	8	30	7	124.2
F1P331	Aldo-keto reductase family 7 like (gene/pseudogene)	17	42	5	36.6
F1P5U4	Uncharacterized protein	20	36	7	33.9
E1C0T1	Trafficking from ER to golgi regulator	17	22	4	42.6
F1N9G6	Glutathione S-transferase kappa	32	13	6	25.3
F1NG65	Nucleoside diphosphate kinase	33	25	2	20.6
Q90XD9	Transcriptional coactivator p100 (Fragment)	9	22	5	80.1
E1BTT8	L-lactate dehydrogenase	8	28	4	36.5
F1NXH1	MOSC domain-containing protein	20	40	7	37.4
E1C9H8	Protein kinase cAMP-dependent type II regulatory subunit alpha	15	12	4	45.5
Q5ZIE0	W2 domain-containing protein	14	33	6	49
A0A3Q3A4J0	Ketohexokinase	24	57	7	31.6
F1NAR5	Serpin family F member 2	11	22	4	56.9
F1NPA2	PCI domain-containing protein	15	22	5	47.4
F7BYQ2	40S ribosomal protein S6	23	21	5	28.7
E1BZS2	Nucleosome assembly protein 1 like 1	15	26	4	45.3
F1NWG2	Pept_C1 domain-containing protein	11	25	4	59.4
A0A3Q2U5Y0	Uncharacterized protein	17	36	4	36.2
A0A1I7Q422	Transthyretin	55	11	5	18.5
A0A1D5PUA5	Uncharacterized protein	11	30	5	62
E1C852	PDZ and LIM domain 1	23	32	5	35.6
Q5ZIP7	Uncharacterized protein	21	34	4	23.5
Q5ZMN1	Uncharacterized protein	10	18	3	52.4
H9NDQ3	Glyceraldehyde-3-phosphate dehydrogenase (Fragment)	40	37	2	9.7
F1NHK3	Osteoclast-stimulating factor 1	15	15	4	35.5
F2Z4K7	40S ribosomal protein S3a	23	19	5	29.8
F1NB62	Uncharacterized protein	19	34	6	44.6
F1NEQ4	A2M_recep domain-containing protein	26	28	6	29.3
A0A3Q2UEJ5	Prostaglandin E synthase 3	19	21	4	27.4
F1N8J8	Cysteine rich protein 2	18	18	3	26
A0A1D5PZ51	Amidohydro-rel domain-containing protein	8	17	3	70.7
A0A1L1RQQ1	NAD(P)H-hydrate epimerase	23	30	4	25.9
A0A1L1RJ90	Hydroxymethylglutaryl-CoA lyase, mitochondrial	19	26	5	33.7
E1C934	Kynurenine aminotransferase 3	14	29	6	51.1
F1P1M1	UDP-glucuronosyltransferase	10	13	4	59.5
A0A3Q2U321	Uncharacterized protein	7	14	3	96
F7BGT1	Nudix hydrolase domain-containing protein	22	23	3	18.1
A0A1D5P5R1	Nitrilase 1	20	13	5	34.6
A0A3Q2UHZ1	Acidic leucine-rich nuclear phosphoprotein 32 family member E	18	17	3	31.5
E1BTT7	Gal_mutarotas_2 domain-containing protein	7	18	4	104.8
A0A1D5P1D0	3'-phosphoadenosine 5'-phosphosulfate synthase 2	13	17	6	67.3
Q90WR3	Hemopexin (Fragment)	28	16	4	29.4
F1NAS0	Uncharacterized protein	16	19	4	37.2
A0A1D5PX68	Solute carrier family 25 member 1	19	18	6	33.9
Q5ZLX9	Uncharacterized protein	25	33	2	23.3
Q6WNG8	Heterogeneous nuclear ribonucleoprotein H1-like protein	11	26	4	56.5
E1C771	FGGY carbohydrate kinase domain containing	11	13	4	60
E1C6U2	Uncharacterized protein	7	28	5	93
A0A1D5P954	Uncharacterized protein	8	27	2	74.2
A0A1D5PM19	Myosin-9	3	6	4	226.5
A0A1D5PIY2	Septin-type G domain-containing protein	13	32	2	55.6
A0A1D5P8E8	BH3-interacting domain death agonist	19	26	4	33.8
E1BZ79	Mevalonate kinase	15	30	5	41.9
Q5F370	PKS_ER domain-containing protein	18	39	7	37.6
Q5ZL03	Uncharacterized protein	21	29	5	30.2
I7ARS8	Beta-arrestin 1 (Fragment)	34	29	5	17.5
F1NAY8	Mevalonate diphosphate decarboxylase	8	17	5	68
E1C9F4	Uncharacterized protein	26	14	4	25.1
A0A3Q2UHG8	Guanine deaminase	10	18	2	50.2
F1NSQ1	Aminoacyl tRNA synthetase complex interacting multifunctional protein 2	18	27	5	34.5
Q5ZKJ2	14_3_3 domain-containing protein	19	32	1	28.3
A0A1L1RWF6	Calponin	15	18	4	36.6
A0A1D5PF07	PPM-type phosphatase domain-containing protein	16	25	5	42.7
A0A1D5PUF7	Epimerase domain-containing protein	18	18	4	36.4
F1NNP6	Uncharacterized protein	18	31	5	36.6
A0A1D5PI39	26S proteasome non-ATPase regulatory subunit 1	5	23	4	106
E1C3Y2	Homogentisate 1,2-dioxygenase	10	39	5	49.4
A0A1D5PT58	40S ribosomal protein S8	18	15	4	30.6
A0A1D5NTC3	Microtubule-associated protein	4	18	3	115.8
F1NB52	Coatomer subunit gamma	6	26	4	97.5
O42134	Calpain small subunit (Fragment)	26	35	5	23.9
E1BXI0	Gamma-butyrobetaine hydroxylase 1	13	24	4	49.4
A0A1D5P7C6	Peptidase_M24 domain-containing protein	14	24	5	43.8
A0A1L1RNL6	NAC-A/B domain-containing protein	2	16	2	134
A0A3Q2U3X0	LRRCT domain-containing protein	7	9	4	76.9
A0A3Q2UAF8	Uncharacterized protein	8	26	2	69.6
A0A1D5NW85	Extracellular fatty acid-binding protein	25	27	4	20.2
A0A1B1XXT1	Eukaryotic translation initiation factor 5A	32	12	3	16.7
A0A452J7Q6	Endophilin-A2	10	11	3	52.8
A0A3Q2TYT7	BCL2 like 15	31	24	5	18.1
E1BTJ1	Glycylpeptide N-tetradecanoyltransferase	12	21	4	56.8
A0A1L1RIW5	IF rod domain-containing protein	10	8	4	60.5
A0A3Q2TWQ7	VWFD domain-containing protein	19	20	4	30
A0A1D5PVX9	Abhydrolase domain containing 14B	20	29	3	22.5
F1NNV2	AMP-binding domain-containing protein	7	12	2	75.6
A0A1D5P470	Glutathione S-transferase	21	14	3	25.4
R4GLI9	N-ribosyldihydronicotinamide:quinone reductase 2	28	8	4	26.8
E1BX02	26S proteasome non-ATPase regulatory subunit 2	7	9	4	100
Q49B65	EF hand-containing protein 1	22	18	5	26.9
Q5ZHP2	Macro domain-containing protein	24	20	4	20.9
Q90WF0	CgABP260	2	20	1	280.3
F1NN08	Uncharacterized protein	30	37	3	20.7
A0A3Q2U983	Lipoyl-binding domain-containing protein	20	14	1	34.4
A0A1D5P3J8	Serine hydroxymethyltransferase	13	24	5	52.4
Q5ZHW8	Uncharacterized protein	30	13	3	16.3
Q7ZT63	Proteasome subunit beta	16	31	5	29.9
F7BYG6	Perilipin	11	8	3	49
A0A1D5P7D1	UDP-N-acetylglucosamine pyrophosphorylase 1 like 1	11	20	4	55.9
F1NZX3	Nudix hydrolase domain-containing protein	20	23	4	32.8
A0A1D5NXK7	Prefoldin subunit 5	33	13	4	17.2
A0A1D5NYX6	Cytochrome b5	21	18	2	14.4
A0A452J7X2	Galectin	30	28	3	13.9
R4GF38	START domain-containing protein	21	20	4	29.7
A0A1D5PAY6	Anamorsin	14	12	3	34.6
A0A1L1RNR4	Kininogen 1	7	20	3	62
A0A1D5PNS4	Gelsolin	6	17	4	91.4
A0A1D5PD38	Cysteine sulfinic acid decarboxylase	9	17	4	55.2
A0A1D5PGW6	3-hydroxyisobutyryl-CoA hydrolase, mitochondrial	12	10	4	42.8
A0A1D5P1U2	Pyruvate dehydrogenase E1 component subunit beta	14	20	5	38.9
C4PFJ7	Fowlicidin-1	23	28	4	16.1
A0A3Q2U9Z6	3-hydroxy-3-methylglutaryl coenzyme A synthase	11	23	6	56
E1C8Y3	Actin-related protein 2/3 complex subunit 3	20	30	4	20.5
F1NBC2	Arylacetamide deacetylase	12	19	4	44.6
A0A3Q3ALF0	Abhydrolase_2 domain-containing protein	19	26	3	29
F1NT44	Translin	17	18	4	26
F6T197	Uncharacterized protein	18	13	4	31.5
A0A1D5P888	Serine/threonine-protein phosphatase	9	13	3	39.1
A0A3Q2UF48	Peptidase S1 domain-containing protein	23	18	4	20.4
A0A1D5P338	Glutathione reductase	11	26	4	50.4
F1N833	Prohibitin	12	4	2	33.3
A0A3Q2UDI2	Histone H2B	28	15	3	13.9
Q5ZMH8	AFP-like domain-containing protein	11	15	3	40.1
F1NY29	Electron transfer flavoprotein-ubiquinone oxidoreductase	7	4	3	68.7
A4ZZ65	Calpain	8	14	3	80.3
Q5F3C9	SH3 domain-binding glutamic acid-rich-like protein	38	27	3	12.8
F2Z4L4	Uncharacterized protein	17	24	4	32.1
A0A1L1RJ78	Nucleophosmin	12	7	3	43.8
E1BSN3	Trans-L-3-hydroxyproline dehydratase	12	15	3	38.7
F1NAM7	3-hydroxybutyrate dehydrogenase 2	24	34	6	26.8
A0A1D5PB77	Bile acid-CoA:amino acid N-acyltransferase	8	32	3	44.3
A0A1D5PU80	Sodium/potassium-transporting ATPase subunit alpha	4	8	3	112.4
F1NIB4	Uncharacterized protein	11	34	4	51.4
F1N9J3	GB1/RHD3-type G domain-containing protein	4	17	2	113.9
F1NJV1	Amino_oxidase domain-containing protein	10	18	3	54.3
E1C2P9	Kinectin	3	16	3	155.9
F1N8Q1	Superoxide dismutase [Cu-Zn]	13	32	3	16.3
A0A3Q2TU97	Eukaryotic translation initiation factor 4E	18	33	4	25.4
Q90864	Beta-H globin	29	102	4	16.4
E1C7S2	Hydroxysteroid dehydrogenase like 2	13	10	4	44.2
A0A1D5PXP9	Uncharacterized protein	7	18	3	74.4
E1C080	RAB8B, member RAS oncogene family	18	15	2	22.9
D0EKR3	Peptidyl-prolyl cis-trans isomerase	25	16	4	17.8
O42388	Ubiquitin-60S ribosomal protein L40	31	61	1	14.7
G4WW42	Beta-actin (Fragment)	16	11	1	16
A0A1D5P5G1	Uncharacterized protein	9	20	2	39.2
A0A1L1RRN4	Peptidyl-prolyl cis-trans isomerase	29	29	6	24.3
Q5ZM56	Serine/threonine-protein phosphatase 2A activator	17	37	4	36.7
F1NXV6	Uncharacterized protein	8	24	5	73.1
A0A1D5PEM4	Myosin light polypeptide 6	12	17	3	29.8
Q2PBA1	RNase L inhibitor	8	20	3	67.4
E1C123	Activator of HSP90 ATPase activity 1	10	28	3	38
A0A1L1RUE7	Proteasome subunit beta	22	26	4	21.3
Q5ZKJ9	Uncharacterized protein	21	23	4	26.1
F1NHH1	Cystatin domain-containing protein	36	21	3	11.2
F1NLV4	WD_REPEATS_REGION domain-containing protein	10	22	2	37.3
F1NMN7	Aldehyde dehydrogenase 9 family member A1	10	15	5	63.6
A0A1D5PDK5	Transgelin 2	25	37	4	20.6
F1P1U3	Carn_acyltransf domain-containing protein	9	8	4	73.9
F1NT19	Superoxide dismutase	21	13	4	24.8
A0A1D5PR69	Phospholysine phosphohistidine inorganic pyrophosphate phosphatase	14	9	2	28.5
A0A1D5PDV6	Ribosomal protein S19	34	16	5	16.1
A0A1L1RXA3	Ubiquitin carboxyl-terminal hydrolase	19	16	4	26.3
E1C4M0	S5 DRBM domain-containing protein	16	18	4	30.7
A0A1D5PH36	UBIQUITIN_CONJUGAT_2 domain-containing protein	15	18	4	37.9
A0A1D5PN36	Peptidase S1 domain-containing protein	15	5	3	26.5
R9PXM5	Ig-like domain-containing protein	46	6	2	11.4
A0A1D5P3M1	LRRcap domain-containing protein	18	20	5	32.2
Q90ZG0	Peptidylprolyl isomerase	30	15	3	12
F1NAB5	Uncharacterized protein	26	11	3	15.9
A0A1D5PK48	Uncharacterized protein	29	22	5	10.3
A0A1L1RT07	Beta-hexosaminidase	8	10	4	70.6
F1NPJ8	Uncharacterized protein	23	18	4	23.3
A0A1D5PMT8	Ribosomal protein lateral stalk subunit P2	34	12	3	11.8
F1P1L8	SERPIN domain-containing protein	11	19	3	43.1
A0A1D5PS70	PDGFA associated protein 1	18	14	2	21.1
A0A1D5P2K1	UV excision repair protein RAD23	11	26	4	39.3
Q5ZJL3	Uncharacterized protein	14	17	2	29.1
A0A452J805	Tropomyosin beta chain	11	25	2	37.7
A0A3Q2TUW7	Cell division control protein 42 homolog	20	14	3	21.7
F1NW48	Uncharacterized protein	5	11	2	47.6
A0A1L1RJI2	Uncharacterized protein	18	25	3	22.3
A0A3Q2UCH4	Hsp90 co-chaperone Cdc37	8	17	2	58.8
A0A1L1RS37	Uncharacterized protein	9	11	3	38.9
A0A3Q2TX54	Ig-like domain-containing protein	40	10	3	10.4
A0A1D5PBP6	Ceruloplasmin	4	12	3	130.7
F1NTQ2	Beta-hexosaminidase	8	15	3	63
A0A1D5PYU9	Biphenyl hydrolase like	13	19	3	31.9
A0A1D5PY15	Coronin	8	16	2	58.5
F1NH93	Ribosomal protein S20	19	16	2	13.4
A0A1D5PFY7	Succinate-semialdehyde dehydrogenase	9	6	3	57.9
A0A3Q2TZD6	Ig-like domain-containing protein	33	15	1	10.6
A0A1D5P856	Haloacid dehalogenase like hydrolase domain containing 2	12	21	3	28.3
A0A3Q2U3V9	Uncharacterized protein	31	13	3	12.4
E1C658	ATP synthase subunit d, mitochondrial	24	10	4	18.3
Q5ZM47	Serine/threonine-protein phosphatase	9	10	2	35.5
E1BZY3	Gamma-glutamylaminecyclotransferase	19	19	3	18.9
A0A3Q2U839	AAA domain-containing protein	6	11	2	47.6
E1BY93	Uncharacterized protein	9	9	2	17.9
Q90940	Calcium-binding protein	18	16	3	22.1
A0A1L1RVH4	PH domain-containing protein	8	10	3	55.6
A0A1D5NZ10	Uncharacterized protein	28	11	3	20.2
R4GH86	Glutathione peroxidase	23	14	4	20.6
F1P3K7	Pterin-4-alpha-carbinolamine dehydratase 2	38	19	4	11.8
A0A1L1RT71	Phosphomevalonate kinase	16	16	3	21.1
A0A1D5PLK6	BRO1 domain-containing protein	3	14	2	97.4
A0A1D5PJ79	Lysosome-associated membrane glycoprotein 1	6	13	2	43.8
Q5ZIT7	AAA domain-containing protein	10	6	3	47.2
A0A452J860	Uncharacterized protein	30	15	2	11.1
A0A3Q3A7P6	Ribosomal protein S15a	25	17	3	14.8
A0A3Q3AV59	Ig-like domain-containing protein	41	10	1	10.3
F1NMT5	Ras-related protein Rab-10	17	14	2	22.6
A0A1D5PH14	Dynein light chain roadblock	39	18	3	10.8
F1NT21	Uncharacterized protein	11	5	3	34.8
F1NT58	Uncharacterized protein	14	14	3	26
A7M6V5	Cathelicidin-2	12	16	3	23.9
F1NPQ0	PCI domain-containing protein	7	9	2	53
A0A1D5NYL1	Anion exchange protein	3	5	2	102.2
Q5ZLZ6	MFS domain-containing protein	8	11	3	54.3
A0A1D5P3H9	Ras-related protein Rap-1b	13	16	3	30.8
A0A3Q2UGF7	Uncharacterized protein	16	21	4	24.5
A0A3Q2UFX8	Ig-like domain-containing protein	33	18	2	10.5
A2N882	VH1 protein (Fragment)	28	8	1	12.3
F1NUE4	Tumor protein p53 inducible protein 3	11	4	2	39.6
A0A1L1RJ91	Uncharacterized protein	3	7	2	104
A0A1D5P810	Uncharacterized protein	13	6	3	26.6
E1BZE1	Alpha 2-HS glycoprotein	9	23	3	37.2
A0A3Q3AKX3	Ig-like domain-containing protein	33	11	2	10.5
A0A3Q2UGT8	Reactive intermediate imine deaminase A homolog	15	19	3	29.8
E1C4M6	Ubiquitin carboxyl-terminal hydrolase	6	9	2	52.6
A0A1D5P973	Uncharacterized protein	17	17	2	22.4
A0A1D5PNR4	Peroxiredoxin 3	15	11	4	33.2
F1NLJ7	Alpha-mann_mid domain-containing protein	5	8	2	115.6
E1BQN9	Calcyclin binding protein	14	13	2	25.6
B8ZX71	Sixth complement component	5	4	3	104.7
A0A1D5PCU1	Solute carrier family 25 member 5	13	16	4	32.8
F1P4W6	Beta-crystallin A2	19	4	3	23
A0A3Q3AN21	Ig-like domain-containing protein	33	11	1	10.6
Q8UWG7	60S ribosomal protein L6	12	14	3	33.9
A0A1D5PY98	Ubiquitin-like modifier-activating enzyme 5	11	8	2	43.8
Q5ZHY1	Uncharacterized protein	18	26	3	25
A0A146F0A0	Keratin, type II cytoskeletal cochleal	7	19	1	53.7
Q9W6U9	Glycoprotein 130	3	11	2	102.4
A0A1D5PGQ5	AdoHcyase_NAD domain-containing protein	6	26	2	61.5
A0A3Q2UM51	7-methylguanosine phosphate-specific 5'-nucleotidase	8	11	3	57.1
A0A1D5PQB2	GTP:AMP phosphotransferase AK3, mitochondrial	14	13	3	26.4
A0A1D5P628	Uncharacterized protein	10	8	2	35.7
I6ZIP5	Aminopeptidase	3	10	2	108.5
A0A182C6I3	W-linked ribosomal protein L17	22	11	3	21.4
Q6EE60	Ribosomal protein L18 (Fragment)	18	17	2	18.8
F1NF64	Uncharacterized protein	5	7	2	67.2
A0A1L1RYK0	ATP synthase subunit gamma	11	8	3	32.7
E1BV90	Dopa decarboxylase	7	15	3	55
E1C5V6	Acyl-coenzyme A oxidase	8	9	4	75.4
E1BV44	Chromosome segregation 1 like	3	10	2	110.4
F1NCR3	Cytosolic purine 5'-nucleotidase	6	13	3	68.9
A0A1D5PK62	Coatomer subunit zeta	10	11	2	33.7
A0A1D5NZG8	Ethanolamine-phosphate phospho-lyase	8	3	3	55.9
A0A3Q3AV17	Enoyl-CoA hydratase and 3-hydroxyacyl CoA dehydrogenase	6	8	3	79.6
A0A3Q2UPH3	Ig-like domain-containing protein	41	9	1	10.4
Q5ZJV5	Uncharacterized protein	19	9	3	19.6
A0A3Q2U324	A2M domain-containing protein	14	18	3	17.5
F1NN16	40S ribosomal protein S7	16	22	3	22.1
F1NIX0	Ribosomal_L2_C domain-containing protein	13	9	3	28
A0A3Q3AUG8	Calumenin	20	2	2	19.5
B4Z858	Fructose-bisphosphate aldolase (Fragment)	9	13	1	20.1
E1BT08	Uncharacterized protein	4	6	2	96
A0A1D5PEY8	Complement C8 gamma chain	24	3	3	22.3
A2N883	VH1 protein (Fragment)	26	9	1	12.4
F1NKT5	Transcription factor BTF3	22	3	2	17.3
F1NJV0	NAD kinase 2, mitochondrial	6	7	2	49.3
F1P2M6	Uncharacterized protein	5	7	4	79.4
A0A1D5P4Q6	Insulin degrading enzyme	3	7	2	111.5
E1C6X1	Pyrophosphatase (inorganic) 2	11	4	3	52.8
Q5ZKK8	Ribosomal protein L19	14	13	2	23.4
A0A3Q2UE67	RMT2 domain-containing protein	4	35	3	93.7
E1BX03	Uncharacterized protein	5	19	3	67.4
A0A3Q2UCH6	Ig-like domain-containing protein	26	11	1	10.5
C7G537	ADF actin binding protein	22	9	2	16.1
E1BS15	Acyl-CoA synthetase family member 2	10	6	4	65.3
Q5ZIE2	S1-like domain-containing protein	17	14	2	16.4
Q92007	Aldolase A (Fragment)	79	8	2	4.4
F1NIC5	Mitochondrial import inner membrane translocase subunit	32	14	3	10.7
A0A1D5PB61	Agmatinase, mitochondrial	16	12	4	36.5
A0A3S5ZPB7	Uncharacterized protein	9	9	3	39.9
Q5ZL59	UBIQUITIN_CONJUGAT_2 domain-containing protein	24	17	3	16.7
E1BYW9	Proteasome subunit beta	16	17	3	23.1
A0A3Q2U9M3	Ig-like domain-containing protein	24	10	2	9.7
F1NB66	60S acidic ribosomal protein P0	8	12	3	38.2
A0A3Q2UGI5	Ig-like domain-containing protein	33	11	1	10.7
A0A1D5PSE2	Uncharacterized protein	12	16	1	27.5
Q5F420	AMP-binding domain-containing protein	4	10	2	78.5
E1BSS3	Eukaryotic translation initiation factor 3 subunit A	3	16	3	164.3
E1BSJ2	40S ribosomal protein S21	29	14	2	9.1
Q27J90	Leukocyte ribonuclease A-2	24	7	3	15.9
A0A1D5P4V9	40S ribosomal protein S24	18	12	2	17.2
A0A1D5NYX1	Eukaryotic translation initiation factor 1	14	8	2	22.4
A0A1L1RLL0	TRASH domain-containing protein	19	13	3	17.7
Q5ZMB8	AAA domain-containing protein	6	8	2	48.6
A0A1D5P6S2	Fumarylacetoacetate hydrolase domain containing 2A	10	7	2	32.9
A0A3Q2U5M7	Uncharacterized protein	8	5	2	37
F1NDN6	Keratin 12	5	19	2	56.9
E1C115	Eukaryotic translation initiation factor 4E binding protein 1	10	9	1	12.5
A0A3Q2TX27	Ig-like domain-containing protein	33	9	2	10.6
F1NCD7	Peptidyl-prolyl cis-trans isomerase	34	10	2	13.2
A0A1D5P5T1	Eukaryotic translation initiation factor 3 subunit K	16	5	3	25.1
A0A3Q2UFX5	Ig-like domain-containing protein	27	9	1	10.6
A0A3Q2U335	ADF-H domain-containing protein	16	4	1	13.2
Q5ZLP3	F-actin-capping protein subunit alpha (Fragment)	17	7	2	22.9
F1NWN8	5-formyltetrahydrofolate cyclo-ligase	12	14	2	22.5
Q5ZIG5	Uncharacterized protein	4	9	2	78.7
E1C5A9	Uncharacterized protein	6	4	2	56.4
A0A3Q2U287	Ig-like domain-containing protein	27	19	2	10.4
A0A3Q2TUC5	SHMT domain-containing protein	9	2	1	20.7
F1NKW4	SGNH_hydro domain-containing protein	16	10	3	27.6
Q9DDD4	Tetranectin	15	12	2	22.2
A0A3Q2UC12	Platelet-activating factor acetylhydrolase IB subunit beta	11	19	3	26.8
A0A3Q3AHU9	Uncharacterized protein	34	21	4	13.1
A0A3Q3AG75	Uncharacterized protein	5	9	2	48.5
A0A3Q2UKP2	MG2 domain-containing protein	16	21	3	20.3
A0A452J886	60S ribosomal protein L7a	10	7	3	40.8
F1NNQ3	Vacuolar protein sorting-associated protein 29	16	15	3	20.8
Q5ZM66	40S ribosomal protein S26	27	14	3	13
F1NBX4	Ribosomal_L18e/L15P domain-containing protein	22	11	3	16.8
Q6PVZ3	Type II alpha-keratin IIC	5	14	1	56.9
F1NF81	Acyl-CoA-binding protein	33	8	2	9.6
E1C4V1	ATP synthase-coupling factor 6, mitochondrial	23	5	2	12.4
A0A3Q2U5Z0	NDK domain-containing protein	6	31	1	23.3
A0A1D5PUG2	Sarcosine dehydrogenase	6	4	2	50.7
A0A1D5PF08	Uncharacterized protein	6	7	2	68.3
F1NYA2	RRM domain-containing protein	11	15	2	27.6
Q6WEB3	Thymosin beta	27	14	1	5.2
F1NC02	Proteasome subunit alpha type	13	21	4	29.5
A0A1D5PNK0	Enolase-phosphatase E1	6	16	2	48
A0A452J848	60S ribosomal protein L13	12	15	2	21.9
A0A140T8H0	Molybdopterin synthase catalytic subunit	13	7	1	17.8
R4GLT1	Cystatin domain-containing protein	13	10	2	22.4
Q92069	Histone H2A	20	10	2	13.9
A0A1L1RM08	Uncharacterized protein	14	11	2	22.8
A0A1L1RRQ2	WD_REPEATS_REGION domain-containing protein	7	11	2	44
A0A3Q2U989	Uncharacterized protein	18	16	2	14.7
R4GI86	Calcium binding protein 39	7	9	2	39.9
E1BVZ7	Uncharacterized protein	16	8	1	13.1
F1N8A7	Ribokinase	10	16	3	32.4
E1BW06	Enoyl-CoA delta isomerase 2	9	3	2	44.4
A0A1D5PSJ8	Uncharacterized protein	12	12	1	27.4
A0A3Q2UCS4	Lamin A/C	12	4	3	31
A0A3Q3ALS7	Uncharacterized protein	8	11	3	60.4
A1IMF0	Ubiquitin carboxyl-terminal hydrolase	19	14	3	25.1
A0A1D5P3B1	Uncharacterized protein	13	20	2	20.2
A0A3Q2U825	Uncharacterized protein	30	12	2	7.8
A0A3Q2U1A2	Ig-like domain-containing protein	34	4	2	9.7
A0A1D5PPU3	Lactamase_B domain-containing protein	12	8	2	29.5
A0A1D5NZM0	HABP4_PAI-RBP1 domain-containing protein	8	14	1	47.2
A0A3Q2U5E2	PX domain-containing protein	13	18	3	24.3
F1NQG5	Ribosomal protein L15	10	12	2	24.1
A0A1L1S0D8	Uncharacterized protein	8	9	2	59.9
A0A3Q2U5M8	Ig-like domain-containing protein	26	8	1	10.3
A0A3Q2U775	Ig-like domain-containing protein	26	12	1	7.1
R4GGQ4	Mitochondrial import inner membrane translocase subunit	25	14	2	11
A0A1D5PNG3	Eukaryotic translation initiation factor 6	7	3	1	26.5
A0A1D5PMW3	Methylthioribulose-1-phosphate dehydratase	13	6	2	26.8
E1C3C6	V-type proton ATPase subunit G	18	16	2	13.5
A0A1D5P263	Lysophospholipase 1	10	17	2	24.6
A7UEB0	Alpha-1-acid glycoprotein	8	2	2	22.3
E1BSA7	Uncharacterized protein	3	7	2	119.9
A0A1L1S0Q5	Uncharacterized protein	10	12	1	19.6
A0A1D5PCI5	NEDD8-activating enzyme E1 regulatory subunit	6	2	2	60.4
Q5ZI99	Actin-related protein 2/3 complex subunit	7	11	2	41
F1NUQ3	Heart fatty acid binding protein	15	17	1	14.8
X2J6L4	Allograft inflammatory factor 1 like	17	15	2	16.3
A0A1D5PEH3	Pyruvate dehydrogenase E1 component subunit alpha	7	9	3	44.9
A0A1L1S0P1	Uncharacterized protein	6	20	3	50.8
F1NB10	PCI domain-containing protein	5	9	2	55.2
A0A3Q2U5V5	Ig-like domain-containing protein	19	10	1	10
Q6IEC5	Putative ISG12(2) protein	17	5	1	10.3
A0A3Q2U1F0	Methyltransferase like 27	9	3	2	25.2
Q5F3Q6	O-phosphoseryl-tRNA(Sec) selenium transferase	6	4	3	53.8
Q9I882	Protein kinase C inhibitor	11	19	1	13.8
A0A1D5PAE3	Prosaposin	4	10	2	59.6
A0A1D5PE45	Uncharacterized protein	9	3	2	28.2
F1NMG8	Cytochrome P450 1A2	5	3	2	60.2
F1P582	Ubiquinol-cytochrome c reductase core protein 2	6	3	2	48.5
F1P0P0	Uncharacterized protein	8	7	1	23.3
A0A1D5PYP4	Alpha tocopherol transfer protein	9	9	2	31.5
A0A3Q2U3L5	Uncharacterized protein	14	12	1	15.8
R4GGJ0	Ribosomal protein S16	14	14	2	16.4
A0A1D5NXK6	Uncharacterized protein	2	3	1	111.1
F1NLL4	NTF2 domain-containing protein	17	18	2	14.4
A0A1L1RZ87	V-set and immunoglobulin domain containing 4	6	8	2	42.5
F1NLC7	Thioredoxin domain-containing protein	17	2	2	18.6
F1P5I5	Ubiquitin conjugating enzyme E2 O	2	12	2	149.6
F1NW50	V-type proton ATPase subunit H	7	9	2	55.4
A0A1L1RNL7	WD_REPEATS_REGION domain-containing protein	4	14	2	62.5
A0A1D5PNC6	40S ribosomal protein S12	12	7	1	14
E1C043	Cytochrome c oxidase subunit 5A	17	5	2	16
E1C3D2	Septin 2	6	15	2	41.6
F1N869	Uncharacterized protein	2	2	1	107.7
A0A3Q2UME0	Methionine sulfoxide reductase A	11	5	2	29.1
B8YJN9	Lysozyme	13	12	2	16.2
A0A3Q2U150	Uncharacterized protein	3	9	3	146.7
R4GMD9	Thioredoxin domain containing 17	22	19	3	14.2
A0A3Q3ANM5	Actin-related protein 2/3 complex subunit 4	15	14	3	20.9
A0A1D5PXT0	Ubiquitin conjugating enzyme E2 M	9	3	1	20.9
F1NCV7	S-methyl-5'-thioadenosine phosphorylase	6	5	1	30.8
F1P371	PITH domain containing 1	8	5	1	23.2
A0A3Q2TWP4	Uncharacterized protein	6	2	1	36.3
F1NB64	Uncharacterized protein	7	5	2	44.6
E1C7C1	MACPF domain-containing protein	4	3	2	65.3
A0A3Q2UPA9	CMD domain-containing protein	8	10	2	29.8
E1C3U6	PCI domain-containing protein	3	9	1	51.6
B4X9P4	Microsomal glutathione S-transferase 1	15	11	2	17.2
Q5ZM05	14_3_3 domain-containing protein (Fragment)	14	10	1	22
Q5ZJ22	Glia maturation factor	14	22	2	16.7
A0A1D5P8W3	Methyltransf_25 domain-containing protein	14	11	2	19.5
A0A3Q2TRZ7	Ig-like domain-containing protein	18	11	1	10.8
Q5ZHR7	Clathrin light chain	10	3	1	23.7
F1N8L5	Dynein light chain	12	2	1	10.3
A0A1D5PMA0	Solute carrier organic anion transporter family member	4	6	2	72.2
A0A3Q2U3Y0	Small ubiquitin-related modifier 1	16	13	2	14.9
F1NR99	Uncharacterized protein	6	7	2	39.1
Q5ZK94	WD_REPEATS_REGION domain-containing protein	4	10	1	68.1
A0A3Q2TU29	Uncharacterized protein	4	5	2	55.5
A0A3Q2U5V7	Glycerate kinase	4	6	1	52.9
A0A1D5PPQ2	FABP domain-containing protein	8	7	2	31.3
A0A3Q2TYH6	Ig-like domain-containing protein	18	11	1	10.5
A0A1D5PRI6	NEDD8 ubiquitin like modifier	16	7	1	9.6
F1NFS8	NADB-LER1	12	10	1	27.4
A0A1L1RS19	Cathepsin B	6	12	2	39.6
A0A1L1S0X5	Uncharacterized protein	21	11	3	13.3
A0A1D5P6B5	Uncharacterized protein	5	3	2	51.3
Q5ZL50	Profilin	15	14	2	15
A0A1D5P1J7	Uncharacterized protein	26	4	2	10.3
Q5ZMV5	Actin-related protein 2/3 complex subunit 5	15	12	2	16.4
F1NBA4	Glutaredoxin-1	20	6	2	11.4
A0A3Q2TUE5	Ig-like domain-containing protein	26	4	1	7.4
A0A452J7T4	AP-2 complex subunit mu	5	3	2	55
Q5ZL64	Uncharacterized protein	6	7	1	32.4
A0A1S7BHL7	Interferon-inducible transmembrane protein 3	12	5	1	15
F1NNH9	Translocase of outer mitochondrial membrane 70	3	7	1	65
Q5F3F8	Alpha-mann_mid domain-containing protein	5	6	1	74.2
A0A3Q2U0G4	Uncharacterized protein	9	6	2	30.7
A0A3Q2U8T5	Glutaryl-CoA dehydrogenase	5	5	2	51
A0A1D5PL53	Glutaredoxin domain-containing protein	4	5	1	66.4
A0A1D5P2W8	Importin 5	3	11	1	89.2
A0A3Q2UGD4	Ig-like domain-containing protein	18	13	1	10.5
A0A3Q2U9E1	Ig-like domain-containing protein	18	14	1	10.5
F1NH33	Aldehyde dehydrogenase	6	8	2	54.1
A0A3Q2U474	Ig-like domain-containing protein	20	9	1	10.3
A0A1D5PSP9	Oxysterol-binding protein	3	4	2	108.9
Q5F353	GRASP55_65 domain-containing protein	5	15	2	46.4
A0A1D5P6J0	Uncharacterized protein	3	1	1	47.7
A0A1L1RKJ5	Carboxypeptidase	6	10	2	53.1
Q6SVA6	DMRT1 isoform e (Fragment)	8	12	2	25.8
F1N876	Uncharacterized protein	5	8	2	42.9
A0A3Q2U9R2	GST N-terminal domain-containing protein	22	8	1	6.8
R4GFN8	Sugar phosphate phosphatase	5	8	2	50.8
F1NT40	Secretion associated Ras related GTPase 1A	12	10	1	22.4
A0A3Q3AS95	Endothelial differentiation-related factor 1 homolog	11	5	1	15.4
Q5ZI14	VWFA domain-containing protein	4	2	1	40.4
E1BVB1	Uncharacterized protein	10	1	1	15.9
A0A3Q2TY60	Ig-like domain-containing protein	15	4	1	10.6
A0A3Q2UAA5	Ig-like domain-containing protein	15	8	1	12.9
Q5ZLP5	SAP domain-containing protein	10	3	2	23.4
Q5ZLA0	Glucosamine-6-phosphate isomerase	10	8	2	32.2
A0A1D5NWX3	Geranylgeranyl diphosphate synthase 1	5	7	1	34.5
A0A1D5PC90	Uncharacterized protein	4	10	2	56.6
A0A3Q2U6J9	Uncharacterized protein	3	8	1	81.2
F1NJF0	Complement C1q binding protein	13	3	2	24.3
A0A1D5P462	Ribosomal protein S23	13	15	2	18.9
Q5ZJA1	PCI domain-containing protein	5	7	1	30.4
A0A3Q2TZ57	Ig-like domain-containing protein	19	1	1	9.9
F1P541	Ubiquitin carboxyl-terminal hydrolase	7	2	1	37.8
F1NU56	40S ribosomal protein S25	17	8	2	13.7
A0A3Q2TT43	Ig-like domain-containing protein	18	9	1	10.6
F1NQ35	Uncharacterized protein	17	9	2	12.6
Q5ZM94	Uncharacterized protein	7	15	1	27.4
A0A3Q2UHE4	SH3 domain-containing protein	4	8	2	58
O93417	Caspase-3	6	8	2	31.7
A0A3Q2TWK2	Calcium regulated heat stable protein 1	9	2	1	19
A0A1L1RYC4	Biogenesis of lysosome-related organelles complex 1 subunit 5	6	4	1	24.4
Q5ZMJ0	Peptidyl-prolyl cis-trans isomerase	8	8	1	21.7
E1C6V1	Cytidine deaminase	10	8	1	20.8
Q5ZIA3	PX domain-containing protein	9	5	1	18.7
F1P5V9	Parvin alpha	4	3	1	38.4
E1BQU2	Phosphoacetylglucosamine mutase	4	8	2	59.9
A0A3Q2U807	Phosphagen kinase C-terminal domain-containing protein	7	11	2	31.1
A0A1C9KD18	Annexin	4	4	1	38.6
Q5ZLL3	Uncharacterized protein	3	4	1	46.1
H9KYN7	Peptidase S1 domain-containing protein	7	3	2	28.6
A0A3Q2U3K4	Ig-like domain-containing protein	18	6	1	10.6
E1C7H6	SERPIN domain-containing protein	3	3	1	46.5
F1N988	Clustered mitochondria protein homolog	1	3	2	171.6
F1NFU9	Acyl-CoA binding domain containing 7	18	5	1	9.9
F1NTG9	Uncharacterized protein	4	3	1	44.3
A0A1D5PBN9	Purine rich element binding protein A	6	15	2	34.4
A0A1D5PN67	Pyroglutamyl-peptidase I	9	4	1	23.8
E1BZJ9	Aminotran_5 domain-containing protein	5	3	1	45.5
E1C4N0	S10_plectin domain-containing protein	10	11	2	18.9
F6SU35	Ribosomal protein	12	4	2	24.7
A0A1D5PLI8	Ig-like domain-containing protein	4	8	1	36
F6TS25	Uncharacterized protein	4	2	1	42.9
F1NG44	ZnF_CDGSH domain-containing protein	12	1	1	11.9
A0A3Q2U8E0	Ig-like domain-containing protein	19	9	1	7.1
F1NKY1	Uncharacterized protein	4	3	1	42.9
A0A1D5PNX0	Fe-ADH domain-containing protein	3	6	1	50.5
A0A1I7Q3Z7	Microtubule-associated protein RP/EB family member 1	5	8	1	29.5
A0A1D5PZM0	Uncharacterized protein	7	7	1	22.5
A0A182C6J1	Transcription factor BTF3	12	3	1	17.7
A0A3Q2U6M6	Phosphagen kinase C-terminal domain-containing protein	2	7	1	92.4
A0A452J7V8	60S ribosomal protein L27	9	6	2	23.6
Q98UC3	Ubiquitin fusion-degradation 1-like protein	5	4	1	34.5
Q5F3D2	Uncharacterized protein	5	9	1	36.6
A0A1L1RRE9	Uncharacterized protein	1	4	1	187.1
B3Y932	DNA-(apurinic or apyrimidinic site) lyase	7	7	1	33.4
A0A1D5PSQ9	Cysteine and histidine-rich domain-containing protein 1	5	5	1	37.3
E1BXR1	Prefoldin subunit 3	8	4	1	18.7
A0A3Q2U102	2-amino-3-carboxymuconate-6-semialdehyde decarboxylase	4	10	1	44.7
R4GFT9	Guanine nucleotide-binding protein subunit gamma	16	5	1	8.1
A0A1D5NZ06	40S ribosomal protein S27	15	4	1	9.5
A0A1D5PJP2	Uncharacterized protein	5	2	1	28.2
R4GIN8	Uncharacterized protein	3	5	1	46
A0A165FXB4	Nk-lysin	10	3	1	15.2
A0A1L1RYL5	AAA domain-containing protein	3	1	1	48.8
A0A1D5PW25	Lectin, mannose binding 2	6	3	1	37.5
A0A1D5NT90	L-type lectin-like domain-containing protein	4	3	2	66.4
F1NHI4	Superoxide dismutase 3	5	7	1	34.1
A0A1D5PVG8	Prolylcarboxypeptidase	3	1	1	54.7
F1NEF8	NHL repeat-containing protein 2	3	5	1	79.5
F1NA76	GOLD domain-containing protein	5	1	1	24.8
F1NJT4	Fibronectin	1	6	1	277
E1C2F9	Uncharacterized protein	1	1	1	190.3
A0A1D5NXJ7	Cell adhesion molecule 1	3	11	1	48
A0A1D5PIZ8	IQ motif containing GTPase activating protein 1	2	3	1	189.5
A4PBT0	Metallothionein	21	5	1	6.3
A0A1D5PUI6	Cytochrome c oxidase subunit 5B	10	5	1	14
Q5F3W4	Carboxypeptidase	4	2	1	49.9
A0A1D5PEE1	Oxysterol-binding protein	2	6	1	95.1
E1BXI3	Uncharacterized protein	10	6	1	14.2
A0A3Q2U596	Lamin-A	2	3	1	73.6
F1NBE3	Glycine C-acetyltransferase	5	2	1	45.2
F1NQ96	TP53 regulating kinase	3	1	1	48
F1NP43	Prefoldin subunit 4	9	6	1	15.4
F1NLQ2	Cytidine monophosphate N-acetylneuraminic acid synthetase	3	1	1	46.2
A0A1D5NUI1	Uncharacterized protein	4	4	1	50.3
A0A1L1RKR4	IF rod domain-containing protein	2	8	1	74.2
A0A1D5Q008	Mannose-6-phosphate isomerase	3	4	1	45.8
A0A1D5PD32	DEAD-box helicase 17	2	6	1	73
A0A1D5PED5	Serine/threonine-protein phosphatase 2A 55 kDa regulatory subunit B	6	2	2	57.3
Q5ZL37	Succinate--CoA ligase [GDP-forming] subunit beta, mitochondrial	5	3	1	46.7
F1NTM6	Transferrin receptor protein 1	2	1	1	85.6
A0A1D5PTR7	Uncharacterized protein	4	2	1	32.8
A0A1D5PPP9	Uncharacterized protein	10	13	1	12
A0A1D5PW68	Eukaryotic translation initiation factor 3 subunit B	2	8	1	92.3
F1NW83	MOB kinase activator 1B	4	8	1	35.2
A0A1L1RZ58	Uncharacterized protein	3	3	1	38.4
F1NL99	6-pyruvoyltetrahydropterin synthase	12	4	2	16.7
A0A1D5NZ54	Hydroxymethylbilane synthase	5	1	1	39
A0A452J815	Pterin-4-alpha-carbinolamine dehydratase	19	13	2	12
A0A1L1RT94	Uncharacterized protein	8	3	1	19.8
F1N9S2	Uncharacterized protein	6	15	2	30.1
F1NSP7	26S proteasome regulatory subunit 4	2	5	1	58.5
A0A1D5PYU1	Collagen alpha-1(I) chain	1	5	1	137.7
E1C688	Uncharacterized protein	4	2	1	28.9
D0VX26	Mitochondrial cytochrome c1, heme protein	7	1	1	26.9
Q5GAL6	Liver ribonuclease A	14	7	1	15.8
A0A3Q2UBL3	Quinolinate phosphoribosyltransferase	9	5	2	35.5
A0A1L1RTK9	Eukaryotic translation initiation factor 4B	2	7	1	97.9
E1BXT5	TP53RK binding protein	6	3	1	19.3
E1C0V1	Glucosamine 6-phosphate N-acetyltransferase	6	7	1	21.4
E1C7W7	Transgelin	8	14	1	22.5
A0A3Q2UE15	Mitochondria localized glutamic acid rich protein	5	1	1	25.3
A0A1D5PEL7	Thymocyte nuclear protein 1	4	4	1	28
F1NSC1	ATP synthase peripheral stalk-membrane subunit b	3	4	1	51.1
A0A1D5P648	Uncharacterized protein	5	7	2	45.4
F1NR71	Proteasome 26S subunit, non-ATPase 7	3	6	1	36.9
E1C6N0	MPN domain-containing protein	4	6	1	34.5
A0A1D5P7X9	Cytochrome b-c1 complex subunit 7	12	1	1	13.5
A0A1D5PG47	Uncharacterized protein	3	7	1	43.7
F1NDN5	IF rod domain-containing protein	5	9	2	50.5
A0A1D5PN05	COX6C domain-containing protein	14	3	1	8.8
F6R1X6	Uncharacterized protein	3	6	1	46.3
A0A1D5PMQ5	IF rod domain-containing protein	4	11	1	51.2
A0A1L1RJT5	40S ribosomal protein S30	11	9	1	10.1
A0A3Q2TWH8	Copper chaperone for superoxide dismutase	4	2	1	30.8
A0A3Q3A9N4	Uncharacterized protein	6	3	1	23.8
R4GJL1	Uncharacterized protein	6	4	2	28.1
F1NCE1	Eukaryotic translation initiation factor 3 subunit D	2	1	1	63.9
A0A3Q2TUS9	Isochorismatase domain containing 1	4	5	1	33.7
A0A1D5NY41	Uncharacterized protein	3	1	1	53.3
A0A3Q3A913	Zinc finger and BTB domain containing 8 opposite strand	2	5	1	60.1
A0A1L1RM52	VPS26, retromer complex component A	4	10	1	38
A0A1D5PJK3	AKT-interacting protein	5	2	1	39.7
F1NUE0	Uncharacterized protein	4	6	1	32.4
A0A3Q2TWD9	GNAS complex locus	3	4	1	48.4
E1BW56	Cytoplasmic FMR1-interacting protein	1	6	1	145.3
A0A1D5PFV4	60S ribosomal protein L35	3	7	1	38.3
F1NPJ4	Succinate dehydrogenase [ubiquinone] flavoprotein subunit, mitochondrial	2	1	1	72.9
A0A452J857	Histone H3	10	15	2	15.1
Q5ZK19	Uncharacterized protein	8	4	1	21
A0A1D5PXL0	Beta-galactosidase	2	1	1	73.4
F1NIF0	Carbonic anhydrase	3	2	1	43.8
A0A1D5NVI1	Uncharacterized protein	5	3	1	21.8
A0A1L1RXR5	Ubiquinol-cytochrome c reductase complex III subunit VII	18	1	1	9.6
A0A1D5PW77	Ig-like domain-containing protein	3	6	1	35
A0A452J7Z6	Calponin	3	5	1	35.4
Q5ZL80	Uncharacterized protein	2	5	1	76
F1N9J4	60S ribosomal protein L22	7	8	1	19
A0A3Q3AXF1	Epsin 3	1	7	1	74.8
A0A3Q2U4M1	Branched-chain-amino-acid aminotransferase	3	1	1	44.4
A0A1L1RWJ7	Phospholipase A2 activating protein	2	2	1	87.2
A0A1D5NV93	Pyrroline-5-carboxylate reductase	5	1	1	28.5
Q98TH5	Ribosomal protein S11	6	5	1	18.3
F1P1S6	Actin-related protein 2/3 complex subunit 5	10	2	1	13.3
A0A3Q2UDC8	Ig-like domain-containing protein	10	4	1	9.8
R4GGZ2	Uncharacterized protein	12	2	1	9.5
R4GKF0	Coiled-coil-helix-coiled-coil-helix domain containing 10	10	1	1	9.4
A0A1D5PD08	Pyridoxamine 5'-phosphate oxidase	5	7	1	23.8
A0A3Q2UH03	Ig-like domain-containing protein	19	4	1	10.2
A0A0S2C2F6	Cytochrome c oxidase subunit 2 (Fragment)	4	4	1	25.7
A0A3Q2U6P7	Dynein light intermediate chain	3	3	1	59.4
A0A1D5P8Q5	Coiled-coil domain containing 25	3	8	1	32.9
R4GKQ2	ULP_PROTEASE domain-containing protein	6	1	1	25.1
A0A1D5PYA4	Uncharacterized protein	3	4	1	45.2
F1NRD4	C1q domain-containing protein	4	4	1	26.4
A0A1D5PUA3	Low-density lipoprotein receptor-related protein 1	0	5	2	510.6
Q6B834	Histone H4 (Fragment)	19	6	1	4.9
A0A1D5PXL4	Hypoxia up-regulated protein 1	1	1	1	118.9
F1NZC1	Costars domain-containing protein	11	9	1	9
A0A1D5PPI5	NmrA-like family domain-containing protein 1	4	1	1	32.7
F1NJU5	Complement C8 alpha chain	2	3	1	67.7
E1C0F1	Dolichyl-diphosphooligosaccharide--protein glycosyltransferase subunit 1	1	2	1	77
F1P201	Uncharacterized protein	2	2	1	59.9
A0A3Q2U9H1	CRAL_TRIO_N domain-containing protein	9	8	1	11.7
Q7LZF3	Plasmin (Fragment)	12	4	1	10.3
A0A1D5PZT4	Uncharacterized protein	8	5	1	9.6
D5M8S3	Prohibitin	4	1	1	29.9
A0A343VN31	ATP synthase protein 8	26	2	1	6.4
A6BM71	Connectin (Fragment)	0	7	1	904.2
Q7LZE8	Fructose-bisphosphate aldolase (Fragment)	40	4	1	2.3
F1NIL3	ATP synthase subunit	12	2	1	11.8
A0A1L1RUE3	Uncharacterized protein	9	2	1	13.9
R4GJD6	Eukaryotic translation initiation factor 4E family member 1B	3	6	1	28.1
A0A1D5PZI5	Protein FAM49A	4	1	1	41.3
F1P1R3	ANK_REP_REGION domain-containing protein	5	2	1	24
A0A3Q2U1N1	Uncharacterized protein	3	2	1	39.4
A0A3Q2U9X9	Uncharacterized protein	4	2	1	22.9
A0A1D5PXR4	Beta-taxilin	2	4	1	79
A3RKL2	Nonhistone chromosomal protein HMG-14A	11	3	1	11.4
F1P470	Uncharacterized protein	7	8	1	12.8
A0A1D5PDR0	Terpene cyclase/mutase family member	2	1	1	85.3
A0A3Q2U0E4	Ig-like domain-containing protein	9	3	1	11
F1NJK2	Hypoxia-inducible factor 1-alpha	1	2	1	90.4
A0A1D5NYT1	Scavenger receptor class F member 2	1	3	1	102.4
R4GIQ2	Ribosomal protein L21	11	2	1	18.6
A0A1D5NXV8	Lysine-specific demethylase 5B	0	6	1	181.8
A0A3Q2TV77	Stathmin	4	2	1	23
A0A1D5Q006	Protein CDV3 homolog	4	3	1	21.6
Q5ZM32	Dihydrolipoyl dehydrogenase	2	3	1	53.9
F1NBA8	Importin 7	2	1	1	119.4
H9L0U6	Proteasome subunit beta	3	4	1	28.1
O93466	GTPase cRac1B	4	8	1	21.3
A0A1D5NV31	RRM domain-containing protein	12	1	1	14.5
E1BU50	Uncharacterized protein	3	3	1	67.9
A0A3Q3A7Y5	Adaptor related protein complex 2 subunit sigma 1	3	3	1	31
R4GFF0	Galactose-1-phosphate uridylyltransferase	4	2	1	28.4
A0A3Q2UGU7	Spartin	1	11	1	68.4
E1BRX6	SKICH domain-containing protein	3	1	1	42
A0A3Q2U1W2	Glutamine amidotransferase type-1 domain-containing protein	7	8	1	10.8
A0A1D5PT81	Uncharacterized protein	1	1	1	74.8
R4GHG2	Uncharacterized protein	5	1	1	22.6
A0A3Q2UCE0	Septin-type G domain-containing protein	1	2	1	68.7
A0A3Q2TZ88	Mesencephalic astrocyte derived neurotrophic factor	6	1	1	22.3
F1NAE4	Ninein	0	2	1	238.9
F1P445	ASXL transcriptional regulator 1	1	1	1	167
F1N803	Uncharacterized protein	2	1	1	78.5
F1ND19	Acyl-CoA synthetase long chain family member 4	1	4	1	74.5
F1NQ69	Molybdenum cofactor sulfurase	1	1	1	96.9
E1C671	Bromodomain testis associated	1	7	1	96.8
F1NQU1	Kelch repeat and BTB domain containing 11	1	2	1	67.2
F2Z4K6	KOW domain-containing protein	6	9	1	17.2
A0A1D5P1M2	AF4/FMR2 family member 3	4	1	1	134.2
Q5QRU7	Cytoglobin	5	1	1	20.5
A0A1D5PJY0	WD repeat domain 81	1	2	1	214.9
E1C4H5	Collagen type XXVIII alpha 1 chain	1	5	1	119.6
A0A3Q2UIH4	Zyxin	2	1	1	65.3
F1NER9	Uncharacterized protein	2	1	1	52.6
A0A1L1RN32	Uncharacterized protein	1	2	1	134.3
Q5ZKU6	Calponin	5	1	1	33.4
F6T844	ZPR1 zinc finger	2	4	1	49.6
Q8UWG6	Mitogen-activated protein kinase	2	3	1	41.9
R4GKP2	Uncharacterized protein	2	2	1	56.7
A0A068FDL3	Gonadotropin-releasing hormone receptor	2	4	1	45.4
E1BS92	Pantothenate kinase 1	4	1	1	41.7
A0A3Q3ACS4	Phosphoinositide-3-kinase regulatory subunit 1	1	2	1	83.7
E1BUZ2	Kinesin-like protein	1	7	1	110.3
A0A1L1RJG1	Guanylate kinase 1	4	2	1	26.6
A0A1D5P4L5	Cytochrome c domain-containing protein	7	2	1	11.2
A0A1D5PYY2	Late endosomal/lysosomal adaptor, MAPK and MTOR activator 2	4	2	1	32.7
A0A3Q2TXG3	Uncharacterized protein	1	1	1	324.3
E1BSB5	Dual specificity protein phosphatase	12	2	1	23.1
F1NY08	Rho-GAP domain-containing protein	1	1	1	115.7
A0A1L4FM41	Toll-like receptor 4	1	1	1	95.6
Q9W6N3	Mothers against decapentaplegic homolog (Fragment)	2	7	1	45.6
A0A1D5PV42	Myelin transcription factor 1	2	1	1	122.1
F1N9K0	TBC1 domain family member 32	1	1	1	148.7
F1NL05	Poly [ADP-ribose] polymerase	2	1	1	113.1
F1NPH9	OMPdecase domain-containing protein	4	1	1	51.9
A0A023PRZ2	BG13	3	1	1	41.8
A0A1D5PX90	Kinase suppressor of ras 2	1	4	1	109.7
F1NPD3	60S ribosomal protein L18a	5	2	1	17.5
A0A3Q3ABB9	Adhesion G protein-coupled receptor L4	2	6	1	106.2
E1BTF7	1-acyl-sn-glycerol-3-phosphate acyltransferase	6	1	1	23.4
A0A1D5P3S1	HECT, C2 and WW domain containing E3 ubiquitin protein ligase 1	0	1	1	184.8
A0A023PS16	BG0 protein	3	3	1	33.5
F6U2D7	BHLH domain-containing protein	3	1	1	26.2
F1NY52	LIM domain 7	1	1	1	183.6
A0A1D5P0D2	Chromosome 12 open reading frame 10	2	1	1	52.3
A0A1L1RNV8	MICOS complex subunit	5	1	1	27.4
F1NG47	Protein kinase C	2	1	1	84.6
F1N8N3	Polycystin 2 like 1, transient receptor potential cation channel	1	1	1	86.6
A0A3Q3ACV0	Proteasome 26S subunit, non-ATPase 6	2	3	1	46.5
A0A3Q2U2G5	Cyclin dependent kinase 18	1	2	1	69.7
A0A3Q2UDR4	Uncharacterized protein	1	3	1	71
D5LPR1	Fascin	2	3	1	54.1
F1N8J7	LIM zinc-binding domain-containing protein	9	6	1	8.6
A0A1D5PLI4	Unconventional myosin-Ic	1	1	1	124.5
A0A1D5PLE2	Rho guanine nucleotide exchange factor 38	1	1	1	87.6
E1BUY9	Roc domain-containing protein	1	1	1	97.8
A0A3Q2UG97	Uncharacterized protein	2	1	1	67.3
Q90831	Transitin	0	8	1	202.2
D3KR67	RecQ5 helicase	1	1	1	116
A0A1D5PC22	NIMA related kinase 5	1	3	1	95.5
A0A1D5NV99	Cyclic nucleotide-binding domain-containing protein	1	7	1	91.4
E1BYZ3	Uncharacterized protein	1	2	1	69.7
A0A1D5NY28	DNA-directed RNA polymerase subunit	2	2	1	175.9
A0A3Q2U6A7	Calponin-homology (CH) domain-containing protein	2	1	1	78.7
F1NYK3	Uncharacterized protein	2	1	1	83.4
E1C6T8	Eukaryotic translation initiation factor 3 subunit I	4	1	1	36.5
A0A3Q2TUH9	Serine/threonine kinase 31	1	1	1	114.2
E1BY89	Uncharacterized protein	7	1	1	14.9
A0A1L1S0P5	Neurexin-3-beta	1	4	1	186.5
F1NQ88	ADAM metallopeptidase with thrombospondin type 1 motif 14	1	2	1	126
Q5ZLM7	ANK_REP_REGION domain-containing protein	3	1	1	36.2
A0A3Q3A7I3	BTB domain-containing protein	1	1	1	68.2
Q5QHR9	Tumor necrosis factor alpha converting enzyme	1	1	1	93.5
A2NBE2	Protein kinase domain-containing protein	1	1	1	87.2
F1NKX8	ArfGAP with SH3 domain, ankyrin repeat and PH domain 2	1	6	1	124.9
F1NUU9	Centromere protein U	2	1	1	39.6
G1FNX2	Piwi-like protein 2 (Fragment)	1	4	1	63
Q6T683	Integrin beta	2	1	1	88.4
A0A1L1RUM0	Uncharacterized protein	3	1	1	53.8
A0A3Q2U1G4	Tyrosine-protein kinase	1	1	1	72.5
A0A3Q2UE32	Uncharacterized protein	2	2	1	37.3
A0A1D5P885	Intermediate filament family orphan 2	3	1	1	55.1
